# Supplementary material for: Exotic lagomorph may influence eagle abundances and breeding spatial aggregations: a field study and meta-analysis on the nearest neighbor distance
Source: PeerJ. 2018 May 10;6:e4746. doi: 10.7717/peerj.4746 (PMC5949207; doi:10.7717/peerj.4746)
Supplement: Supplemental Information 3 — Every contact with the 5 most common raptor species in the study area. Detailing GPS fix, species, number of birds (ages and sex determined when possible), birds activity and environmental variables. [file peerj-06-4746-s003.csv]

Table S1. Field raw data
Latitude	Longitude	Species	N	Age	Activity	Surroundings	Transecta	Transect ID
-39,84758	-71,49344	Caracara plancus	2	Adult	On the ground	Forest	1	LAHUEN CO - JUNIN
-39,90025	-71,36808	Caracara plancus	1	Adult	On a tree	Scrub	1	LAHUEN CO - JUNIN
-39,94290	-71,25960	Geranoaetus melanoleucus	4	Both	Soaring	Scrub	1	LAHUEN CO - JUNIN
-39,96261	-71,14796	Geranoaetus melanoleucus	2	Adult	On a fence	Srhub steppe	1	LAHUEN CO - JUNIN
-39,98636	-71,08499	Milvago chimango	2	Uncertain	Flapping	Scrub	1	LAHUEN CO - JUNIN
-40,00219	-71,08518	Caracara plancus	1	Adult	Soaring	Srhub steppe	1	LAHUEN CO - JUNIN
-40,02836	-71,09091	Caracara plancus	1	Adult	On the ground	Srhub steppe	1	LAHUEN CO - JUNIN
-40,07685	-71,06199	Falco sparverius	1	Adult	On a power pylon	Forest	1	LAHUEN CO - JUNIN
-40,08282	-71,05015	Falco sparverius	1	Adult	On a power pylon	Srhub steppe	1	LAHUEN CO - JUNIN
-39,81630	-71,56450	Caracara plancus	1	Sub-adult	On the ground	Forest	1	LAHUEN CO - JUNIN
-39,96050	-71,18712	Caracara plancus	1	Adult	Flapping	Scrub	1	LAHUEN CO - JUNIN
-39,96203	-71,18159	Falco sparverius	1	Adult	On a tree	Scrub	1	LAHUEN CO - JUNIN
-39,96335	-71,17455	Caracara plancus	1	Adult	Flapping	Srhub steppe	1	LAHUEN CO - JUNIN
-39,97162	-71,12048	Milvago chimango	10	Uncertain	On a fence	Grass steppe	1	LAHUEN CO - JUNIN
-39,97173	-71,12019	Caracara plancus	1	Adult	On a fence	Grass steppe	1	LAHUEN CO - JUNIN
-39,97880	-71,08315	Milvago chimango	1	Uncertain	Soaring	Planted trees	1	LAHUEN CO - JUNIN
-39,95575	-71,22299	Geranoaetus melanoleucus	2	Adult	Soaring	Srhub steppe	1	LAHUEN CO - JUNIN
-39,92220	-71,27457	Geranoaetus polyosoma	1	Uncertain	Soaring	Scrub	1	LAHUEN CO - JUNIN
-39,89951	-71,36957	Caracara plancus	3	Uncertain	On a tree	Scrub	1	LAHUEN CO - JUNIN
-39,83622	-71,52211	Milvago chimango	1	Adult	On the ground	Forest	1	LAHUEN CO - JUNIN
-39,83757	-71,51935	Milvago chimango	1	Adult	On the ground	Forest	1	LAHUEN CO - JUNIN
-39,87158	-71,45498	Caracara plancus	1	Adult	On the ground	Forest	1	LAHUEN CO - JUNIN
-39,95409	-71,23796	Caracara plancus	1	Uncertain	Soaring	Srhub steppe	1	LAHUEN CO - JUNIN
-39,95896	-71,18960	Milvago chimango	1	Uncertain	Flapping	Scrub	1	LAHUEN CO - JUNIN
-39,96373	-71,15623	Milvago chimango	1	Uncertain	Flapping	Grass steppe	1	LAHUEN CO - JUNIN
-39,96527	-71,14024	Milvago chimango	1	Uncertain	On a power pylon	Grass steppe	1	LAHUEN CO - JUNIN
-39,96576	-71,13903	Milvago chimango	1	Uncertain	Flapping	Grass steppe	1	LAHUEN CO - JUNIN
-39,96928	-71,12656	Milvago chimango	1	Uncertain	Flapping	Grass steppe	1	LAHUEN CO - JUNIN
-39,97001	-71,12475	Milvago chimango	2	Uncertain	Flapping	Grass steppe	1	LAHUEN CO - JUNIN
-39,97139	-71,12098	Falco sparverius	1	Uncertain	On a tree	Grass steppe	1	LAHUEN CO - JUNIN
-39,97244	-71,11826	Caracara plancus	1	Adult	Flapping	Grass steppe	1	LAHUEN CO - JUNIN
-39,97704	-71,10635	Caracara plancus	1	Adult	Flapping	Grass steppe	1	LAHUEN CO - JUNIN
-39,98165	-71,08368	Milvago chimango	1	Uncertain	Flapping	Srhub steppe	1	LAHUEN CO - JUNIN
-39,97600	-71,08256	Milvago chimango	3	Uncertain	Flapping	Planted trees	1	LAHUEN CO - JUNIN
-39,96988	-71,08146	Milvago chimango	1	Uncertain	Flapping	Planted trees	1	LAHUEN CO - JUNIN
-39,96579	-71,08070	Milvago chimango	1	Uncertain	Flapping	Srhub steppe	1	LAHUEN CO - JUNIN
-39,75956	-71,08521	Geranoaetus melanoleucus	1	Juvenil	On a rock cliff	Srhub steppe	2	PILOLIL - JUNIN
-39,75016	-71,10389	Falco sparverius	1	Adult	On a power pylon	Meadow	2	PILOLIL - JUNIN
-39,75307	-71,13117	Milvago chimango	1	Uncertain	Flapping	Meadow	2	PILOLIL - JUNIN
-39,60901	-71,35955	Caracara plancus	1	Adult	Soaring	Forest	2	PILOLIL - JUNIN
-39,63348	-70,93867	Geranoaetus melanoleucus	1	Adult	On a rock cliff	Srhub steppe	2	PILOLIL - JUNIN
-39,63348	-70,93867	Geranoaetus melanoleucus	1	Juvenil	On a rock cliff	Srhub steppe	2	PILOLIL - JUNIN
-39,70497	-71,00354	Milvago chimango	1	Uncertain	On a fence	Srhub steppe	2	PILOLIL - JUNIN
-39,74079	-70,99578	Milvago chimango	1	Uncertain	Soaring	Srhub steppe	2	PILOLIL - JUNIN
-39,74132	-70,99906	Geranoaetus polyosoma	1	Adult	On a power pylon	Srhub steppe	2	PILOLIL - JUNIN
-39,74201	-71,00118	Milvago chimango	3	Uncertain	Soaring	Meadow	2	PILOLIL - JUNIN
-39,74715	-71,01466	Milvago chimango	1	Uncertain	On a fence	Srhub steppe	2	PILOLIL - JUNIN
-39,76038	-71,02097	Geranoaetus polyosoma	1	Adult	On a power pylon	Srhub steppe	2	PILOLIL - JUNIN
-39,77708	-71,03262	Milvago chimango	1	Uncertain	Flapping	Forest	2	PILOLIL - JUNIN
-39,77897	-71,03783	Milvago chimango	1	Uncertain	On a tree	Forest	2	PILOLIL - JUNIN
-39,86058	-71,04162	Milvago chimango	2	Adult	Flapping	Forest	2	PILOLIL - JUNIN
-39,84904	-71,03488	Falco sparverius	1	Adult	Flapping	Forest	2	PILOLIL - JUNIN
-39,84294	-71,03206	Milvago chimango	1	Adult	Flapping	Forest	2	PILOLIL - JUNIN
-39,84294	-71,03206	Geranoaetus polyosoma	1	Juvenil	On a power pylon	Forest	2	PILOLIL - JUNIN
-39,82807	-71,03078	Milvago chimango	1	Adult	Flapping	Forest	2	PILOLIL - JUNIN
-39,82807	-71,03078	Caracara plancus	1	Juvenil	On a power pylon	Scrub	2	PILOLIL - JUNIN
-39,81326	-71,02977	Milvago chimango	5	Uncertain	On the ground	Scrub	2	PILOLIL - JUNIN
-39,81326	-71,02977	Caracara plancus	1	Uncertain	On the ground	Scrub	2	PILOLIL - JUNIN
-39,78521	-71,03518	Falco sparverius	1	Uncertain	On a power pylon	Grass steppe	2	PILOLIL - JUNIN
-39,77075	-71,05580	Falco sparverius	1	Uncertain	On a power pylon	Srhub steppe	2	PILOLIL - JUNIN
-39,76784	-71,06698	Falco sparverius	1	Uncertain	On a power pylon	Srhub steppe	2	PILOLIL - JUNIN
-39,76397	-71,07845	Falco sparverius	3	Both	On a power pylon	Srhub steppe	2	PILOLIL - JUNIN
-39,75695	-71,08782	Milvago chimango	1	Adult	Flapping	Srhub steppe	2	PILOLIL - JUNIN
-39,75485	-71,09486	Falco sparverius	1	Adult	On a power pylon	Grass steppe	2	PILOLIL - JUNIN
-39,75054	-71,11215	Caracara plancus	1	Adult	Flapping	Forest	2	PILOLIL - JUNIN
-39,73778	-71,14540	Milvago chimango	1	Adult	On a power pylon	Scrub	2	PILOLIL - JUNIN
-39,73216	-71,14895	Milvago chimango	1	Adult	Flapping	Srhub steppe	2	PILOLIL - JUNIN
-39,76611	-71,02551	Falco sparverius	1	Adult	On a power pylon	Forest	2	PILOLIL - JUNIN
-39,75104	-71,01848	Milvago chimango	1	Adult	On a bush	Srhub steppe	2	PILOLIL - JUNIN
-39,74005	-70,99396	Falco sparverius	2	Adult	Hovering	Srhub steppe	2	PILOLIL - JUNIN
-39,73894	-70,99152	Milvago chimango	1	Adult	Flapping	Srhub steppe	2	PILOLIL - JUNIN
-39,73216	-70,98555	Milvago chimango	2	Both	On the ground	Srhub steppe	2	PILOLIL - JUNIN
-39,71374	-70,99005	Falco sparverius	1	Adult	On a power pylon	Srhub steppe	2	PILOLIL - JUNIN
-39,70334	-71,00458	Falco sparverius	2	Adult	On a power pylon	Srhub steppe	2	PILOLIL - JUNIN
-39,69973	-71,00181	Geranoaetus polyosoma	1	Juvenil	Soaring	Srhub steppe	2	PILOLIL - JUNIN
-39,68626	-70,99034	Falco sparverius	1	Uncertain	On a power pylon	Srhub steppe	2	PILOLIL - JUNIN
-39,68029	-70,96621	Falco sparverius	1	Uncertain	On a fence	Srhub steppe	2	PILOLIL - JUNIN
-39,67481	-70,96520	Falco sparverius	1	Uncertain	On a fence	Srhub steppe	2	PILOLIL - JUNIN
-39,66499	-70,96926	Geranoaetus melanoleucus	1	Adult	On a power pylon	Srhub steppe	2	PILOLIL - JUNIN
-39,65762	-70,94000	Geranoaetus melanoleucus	2	Adult	Soaring	Srhub steppe	2	PILOLIL - JUNIN
-39,63962	-70,94346	Falco sparverius	1	Uncertain	On a power pylon	Scrub	2	PILOLIL - JUNIN
-39,67284	-70,96188	Milvago chimango	1	Adult	Flapping	Srhub steppe	2	PILOLIL - JUNIN
-39,67734	-70,95924	Falco sparverius	1	Adult	On a fence	Grass steppe	2	PILOLIL - JUNIN
-39,68039	-70,96398	Caracara plancus	1	Adult	On a bush	Srhub steppe	2	PILOLIL - JUNIN
-39,68055	-70,96883	Falco sparverius	1	Adult	Flapping	Srhub steppe	2	PILOLIL - JUNIN
-39,68353	-70,97457	Milvago chimango	2	Uncertain	On a fence	Srhub steppe	2	PILOLIL - JUNIN
-39,69347	-70,99976	Falco sparverius	1	Adult	On a power pylon	Srhub steppe	2	PILOLIL - JUNIN
-39,70113	-71,00319	Falco sparverius	1	Adult	On a power pylon	Srhub steppe	2	PILOLIL - JUNIN
-39,70199	-71,00427	Milvago chimango	2	Uncertain	Flapping	Srhub steppe	2	PILOLIL - JUNIN
-39,70297	-71,00471	Falco sparverius	1	Adult	On a power pylon	Srhub steppe	2	PILOLIL - JUNIN
-39,71675	-70,98636	Milvago chimango	1	Adult	Flapping	Srhub steppe	2	PILOLIL - JUNIN
-39,72394	-70,98543	Caracara plancus	2	Adult	On a fence	Srhub steppe	2	PILOLIL - JUNIN
-39,72787	-70,98564	Falco sparverius	1	Adult	On a power pylon	Srhub steppe	2	PILOLIL - JUNIN
-39,73694	-70,98964	Falco sparverius	1	Adult	On a power pylon	Srhub steppe	2	PILOLIL - JUNIN
-39,74134	-70,99764	Milvago chimango	3	Adult	Flapping	Grass steppe	2	PILOLIL - JUNIN
-39,74147	-70,99906	Falco sparverius	1	Adult	On a power pylon	Grass steppe	2	PILOLIL - JUNIN
-39,74694	-71,00987	Falco sparverius	1	Uncertain	On a power pylon	Srhub steppe	2	PILOLIL - JUNIN
-39,74614	-71,01277	Falco sparverius	1	Adult	On a power pylon	Srhub steppe	2	PILOLIL - JUNIN
-39,75279	-71,01889	Falco sparverius	1	Adult	On a power pylon	Srhub steppe	2	PILOLIL - JUNIN
-39,75543	-71,01861	Geranoaetus polyosoma	1	Adult	On a power pylon	Srhub steppe	2	PILOLIL - JUNIN
-39,75648	-71,01910	Falco sparverius	1	Uncertain	On a power pylon	Srhub steppe	2	PILOLIL - JUNIN
-39,76228	-71,02164	Falco sparverius	1	Uncertain	On a power pylon	Srhub steppe	2	PILOLIL - JUNIN
-39,78596	-71,03509	Falco sparverius	1	Adult	Soaring	Planted trees	2	PILOLIL - JUNIN
-39,79783	-71,03434	Milvago chimango	1	Uncertain	Flapping	Grass steppe	2	PILOLIL - JUNIN
-39,80552	-71,03195	Caracara plancus	2	Adult	Flapping	Grass steppe	2	PILOLIL - JUNIN
-39,81292	-71,02982	Geranoaetus melanoleucus	1	Adult	On a fence	Grass steppe	2	PILOLIL - JUNIN
-39,81923	-71,02975	Milvago chimango	3	Adult	Flapping	Grass steppe	2	PILOLIL - JUNIN
-39,82798	-71,03080	Falco sparverius	1	Adult	Flapping	Grass steppe	2	PILOLIL - JUNIN
-39,84007	-71,03207	Milvago chimango	3	Adult	On a rock cliff	Srhub steppe	2	PILOLIL - JUNIN
-39,85269	-71,03639	Falco sparverius	1	Adult	On a power pylon	Grass steppe	2	PILOLIL - JUNIN
-39,86615	-71,04351	Milvago chimango	5	Uncertain	On a tree	Planted trees	2	PILOLIL - JUNIN
-39,88126	-71,05480	Geranoaetus polyosoma	1	Adult	On a power pylon	Grass steppe	2	PILOLIL - JUNIN
-39,89780	-71,06576	Milvago chimango	1	Adult	Flapping	Srhub steppe	2	PILOLIL - JUNIN
-39,90760	-71,06938	Caracara plancus	1	Adult	Flapping	Srhub steppe	2	PILOLIL - JUNIN
-39,91292	-71,06913	Milvago chimango	3	Adult	Flapping	Planted trees	2	PILOLIL - JUNIN
-39,91393	-71,06773	Falco sparverius	1	Adult	On a fence	Scrub	2	PILOLIL - JUNIN
-39,81157	-70,70996	Falco sparverius	1	Adult	Soaring	Srhub steppe	3	CATAN LIL - RINCONADA
-39,82039	-70,66023	Geranoaetus polyosoma	1	Juvenil	Hovering	Srhub steppe	3	CATAN LIL - RINCONADA
-39,87480	-70,70101	Falco sparverius	1	Adult	On a fence	Srhub steppe	3	CATAN LIL - RINCONADA
-39,94948	-70,74280	Caracara plancus	1	Juvenil	On a tree	Forest	3	CATAN LIL - RINCONADA
-39,94948	-70,74280	Milvago chimango	1	Adult	Flapping	Srhub steppe	3	CATAN LIL - RINCONADA
-39,93569	-70,73776	Caracara plancus	1	Adult	On the ground	Srhub steppe	3	CATAN LIL - RINCONADA
-39,91894	-70,72774	Caracara plancus	2	Adult	Flapping	Srhub steppe	3	CATAN LIL - RINCONADA
-39,90739	-70,71835	Caracara plancus	1	Adult	Flapping	Srhub steppe	3	CATAN LIL - RINCONADA
-39,86933	-70,69314	Caracara plancus	2	Uncertain	Soaring	Srhub steppe	3	CATAN LIL - RINCONADA
-39,85128	-70,66873	Milvago chimango	1	Uncertain	Flapping	Srhub steppe	3	CATAN LIL - RINCONADA
-39,80763	-70,71954	Falco sparverius	1	Adult	On a rock cliff	Srhub steppe	3	CATAN LIL - RINCONADA
-39,80467	-70,73833	Falco sparverius	1	Adult	Flapping	Srhub steppe	3	CATAN LIL - RINCONADA
-39,95772	-70,91203	Falco sparverius	1	Adult	On a fence	Grass steppe	3	CATAN LIL - RINCONADA
-39,99772	-70,83615	Caracara plancus	2	Uncertain	On the ground	Planted trees	3	CATAN LIL - RINCONADA
-39,88569	-70,70750	Milvago chimango	1	Uncertain	Flapping	Grass steppe	3	CATAN LIL - RINCONADA
-39,85757	-70,67689	Caracara plancus	1	Adult	On the ground	Srhub steppe	3	CATAN LIL - RINCONADA
-39,85559	-70,67434	Caracara plancus	1	Adult	On a fence	Srhub steppe	3	CATAN LIL - RINCONADA
-39,84787	-70,66357	Caracara plancus	1	Adult	On a bush	Srhub steppe	3	CATAN LIL - RINCONADA
-39,78898	-70,74870	Milvago chimango	1	Adult	Flapping	Srhub steppe	3	CATAN LIL - RINCONADA
-39,78722	-70,75161	Falco sparverius	1	Uncertain	Soaring	Grass steppe	3	CATAN LIL - RINCONADA
-39,78634	-70,75231	Falco sparverius	1	Adult	On a rock cliff	Srhub steppe	3	CATAN LIL - RINCONADA
-39,78786	-70,75833	Falco sparverius	1	Adult	On a rock cliff	Grass steppe	3	CATAN LIL - RINCONADA
-39,80890	-70,61463	Caracara plancus	2	Adult	On the ground	Srhub steppe	3	CATAN LIL - RINCONADA
-39,92194	-70,73024	Milvago chimango	1	Uncertain	Flapping	Srhub steppe	3	CATAN LIL - RINCONADA
-40,00353	-70,80043	Falco sparverius	1	Uncertain	Soaring	Srhub steppe	3	CATAN LIL - RINCONADA
-39,99702	-70,82982	Geranoaetus melanoleucus	1	Adult	Soaring	Srhub steppe	3	CATAN LIL - RINCONADA
-39,99194	-70,85805	Geranoaetus melanoleucus	2	Adult	Soaring	Srhub steppe	3	CATAN LIL - RINCONADA
-39,99225	-70,87181	Milvago chimango	1	Uncertain	Soaring	Srhub steppe	3	CATAN LIL - RINCONADA
-40,11891	-71,65990	Milvago chimango	3	Uncertain	On a power pylon	Forest	4	HUA HUM - JUNIN
-40,14889	-71,49835	Milvago chimango	1	Uncertain	On a tree	Forest	4	HUA HUM - JUNIN
-40,11745	-71,40705	Caracara plancus	2	Adult	Flapping	Forest	4	HUA HUM - JUNIN
-40,11745	-71,40705	Milvago chimango	2	Uncertain	On a tree	Forest	4	HUA HUM - JUNIN
-40,11745	-71,40705	Falco sparverius	1	Uncertain	Hovering	Forest	4	HUA HUM - JUNIN
-40,13301	-71,35437	Geranoaetus polyosoma	1	Juvenil	Soaring	Forest	4	HUA HUM - JUNIN
-40,13556	-71,34701	Caracara plancus	2	Adult	On a tree	Forest	4	HUA HUM - JUNIN
-40,14652	-71,33150	Milvago chimango	2	Adult	Flapping	Forest	4	HUA HUM - JUNIN
-40,14032	-71,29690	Geranoaetus polyosoma	1	Adult	On a rock cliff	Forest	4	HUA HUM - JUNIN
-40,13084	-71,26728	Milvago chimango	3	Uncertain	On a power pylon	Forest	4	HUA HUM - JUNIN
-40,11900	-71,23272	Caracara plancus	2	Uncertain	Flapping	Scrub	4	HUA HUM - JUNIN
-40,11900	-71,23272	Milvago chimango	1	Uncertain	Flapping	Scrub	4	HUA HUM - JUNIN
-40,11936	-70,77340	Milvago chimango	1	Adult	On a power pylon	Forest	4	HUA HUM - JUNIN
-40,12728	-71,22099	Milvago chimango	2	Uncertain	On a power pylon	Forest	4	HUA HUM - JUNIN
-40,12728	-71,22099	Caracara plancus	1	Uncertain	Flapping	Srhub steppe	4	HUA HUM - JUNIN
-40,12015	-71,18169	Falco sparverius	1	Adult	On a power pylon	Srhub steppe	4	HUA HUM - JUNIN
-40,12015	-71,18169	Geranoaetus melanoleucus	1	Adult	On a power pylon	Srhub steppe	4	HUA HUM - JUNIN
-40,11066	-71,16886	Geranoaetus melanoleucus	2	Adult	On a power pylon	Srhub steppe	4	HUA HUM - JUNIN
-40,09607	-71,15012	Falco sparverius	1	Adult	On a power pylon	Grass steppe	4	HUA HUM - JUNIN
-40,08255	-71,12838	Milvago chimango	2	Uncertain	On a power pylon	Srhub steppe	4	HUA HUM - JUNIN
-40,07744	-71,11555	Falco sparverius	2	Uncertain	On a power pylon	Srhub steppe	4	HUA HUM - JUNIN
-40,07068	-71,10256	Milvago chimango	2	Uncertain	On a tree	Forest	4	HUA HUM - JUNIN
-40,06863	-71,09841	Falco sparverius	1	Uncertain	On a power pylon	Srhub steppe	4	HUA HUM - JUNIN
-40,11966	-71,65666	Milvago chimango	1	Adult	On a tree	Forest	4	HUA HUM - JUNIN
-40,14190	-71,63397	Milvago chimango	10	Uncertain	On the ground	Forest	4	HUA HUM - JUNIN
-40,14226	-71,63303	Milvago chimango	2	Uncertain	On the ground	Forest	4	HUA HUM - JUNIN
-40,16001	-71,54166	Milvago chimango	1	Adult	On a tree	Forest	4	HUA HUM - JUNIN
-40,16303	-71,52769	Milvago chimango	2	Adult	On the ground	Forest	4	HUA HUM - JUNIN
-40,13363	-71,46474	Milvago chimango	4	Adult	Flapping	Planted trees	4	HUA HUM - JUNIN
-40,13232	-71,46369	Milvago chimango	2	Adult	On a tree	Planted trees	4	HUA HUM - JUNIN
-40,13154	-71,46139	Milvago chimango	3	Uncertain	Flapping	Planted trees	4	HUA HUM - JUNIN
-40,12001	-71,39631	Milvago chimango	1	Adult	Soaring	Planted trees	4	HUA HUM - JUNIN
-40,12805	-71,37458	Geranoaetus melanoleucus	1	Adult	Soaring	Meadow	4	HUA HUM - JUNIN
-40,13274	-71,35866	Geranoaetus polyosoma	1	Adult	Soaring	Scrub	4	HUA HUM - JUNIN
-40,14184	-71,34002	Milvago chimango	1	Adult	On a tree	Scrub	4	HUA HUM - JUNIN
-40,14264	-71,34132	Caracara plancus	1	Adult	On a tree	Forest	4	HUA HUM - JUNIN
-40,14506	-71,34040	Milvago chimango	4	Adult	Flapping	Forest	4	HUA HUM - JUNIN
-40,14489	-71,33880	Caracara plancus	1	Adult	Flapping	Forest	4	HUA HUM - JUNIN
-40,12464	-71,24809	Milvago chimango	1	Adult	On a tree	Planted trees	4	HUA HUM - JUNIN
-40,12430	-71,24179	Milvago chimango	1	Adult	Soaring	Meadow	4	HUA HUM - JUNIN
-40,12320	-71,23821	Milvago chimango	1	Adult	Soaring	Grass steppe	4	HUA HUM - JUNIN
-40,12595	-71,22318	Milvago chimango	1	Adult	Flapping	Scrub	4	HUA HUM - JUNIN
-40,12822	-71,21529	Milvago chimango	1	Adult	Flapping	Planted trees	4	HUA HUM - JUNIN
-40,12836	-71,21061	Milvago chimango	1	Adult	On a tree	Planted trees	4	HUA HUM - JUNIN
-40,12817	-71,19929	Falco sparverius	1	Adult	Flapping	Meadow	4	HUA HUM - JUNIN
-40,12764	-71,19697	Milvago chimango	1	Adult	Flapping	Scrub	4	HUA HUM - JUNIN
-40,10561	-71,16183	Falco sparverius	1	Uncertain	On a power pylon	Srhub steppe	4	HUA HUM - JUNIN
-40,08694	-71,13595	Milvago chimango	1	Adult	Soaring	Meadow	4	HUA HUM - JUNIN
-40,08376	-71,13094	Milvago chimango	1	Adult	Flapping	Grass steppe	4	HUA HUM - JUNIN
-40,07487	-71,06412	Falco sparverius	2	Adult	On a power pylon	Forest	4	HUA HUM - JUNIN
-40,12306	-71,65921	Milvago chimango	1	Adult	On the ground	Forest	4	HUA HUM - JUNIN
-40,11718	-71,40852	Milvago chimango	1	Adult	On a fence	Meadow	4	HUA HUM - JUNIN
-40,11993	-71,39676	Caracara plancus	1	Adult	Flapping	Scrub	4	HUA HUM - JUNIN
-40,12835	-71,37351	Falco sparverius	2	Adult	On a tree	Meadow	4	HUA HUM - JUNIN
-40,14511	-71,34022	Caracara plancus	1	Adult	On a tree	Forest	4	HUA HUM - JUNIN
-40,13468	-71,65781	Caracara plancus	1	Adult	On a tree	Forest	4	HUA HUM - JUNIN
-40,13169	-71,65844	Caracara plancus	1	Adult	On the ground	Forest	4	HUA HUM - JUNIN
-40,11958	-71,66184	Milvago chimango	1	Adult	Flapping	Planted trees	4	HUA HUM - JUNIN
-40,11947	-71,65891	Milvago chimango	2	Uncertain	On a tree	Scrub	4	HUA HUM - JUNIN
-40,15124	-71,60696	Caracara plancus	2	Juvenil	On the ground	Forest	4	HUA HUM - JUNIN
-40,15193	-71,60636	Caracara plancus	1	Adult	On the ground	Forest	4	HUA HUM - JUNIN
-40,12027	-71,44782	Caracara plancus	1	Adult	On a tree	Scrub	4	HUA HUM - JUNIN
-40,11673	-71,41029	Milvago chimango	1	Adult	On a power pylon	Meadow	4	HUA HUM - JUNIN
-40,11682	-71,40990	Falco sparverius	1	Adult	On a bush	Meadow	4	HUA HUM - JUNIN
-40,11881	-71,40144	Falco sparverius	1	Adult	On a tree	Scrub	4	HUA HUM - JUNIN
-40,12192	-71,39249	Milvago chimango	1	Adult	Flapping	Scrub	4	HUA HUM - JUNIN
-40,12638	-71,38144	Falco sparverius	1	Adult	On a tree	Meadow	4	HUA HUM - JUNIN
-40,12962	-71,36834	Geranoaetus polyosoma	3	Uncertain	Soaring	Forest	4	HUA HUM - JUNIN
-40,13282	-71,35973	Caracara plancus	2	Adult	On the ground	Forest	4	HUA HUM - JUNIN
-40,13275	-71,35903	Milvago chimango	1	Uncertain	Flapping	Forest	4	HUA HUM - JUNIN
-40,14747	-71,32439	Milvago chimango	1	Uncertain	Flapping	Scrub	4	HUA HUM - JUNIN
-40,15112	-71,32067	Milvago chimango	1	Adult	On the ground	Scrub	4	HUA HUM - JUNIN
-40,15131	-71,32288	Milvago chimango	1	Uncertain	Flapping	Planted trees	4	HUA HUM - JUNIN
-40,15336	-71,33066	Milvago chimango	2	Uncertain	On the ground	Planted trees	4	HUA HUM - JUNIN
-40,07694	-71,06190	Falco sparverius	1	Uncertain	On a power pylon	Srhub steppe	5	CHIMEHUIN - JUNIN
-40,08676	-71,04108	Falco sparverius	1	Adult	On a power pylon	Srhub steppe	5	CHIMEHUIN - JUNIN
-40,09416	-71,02413	Falco sparverius	2	Adult	On a power pylon	Srhub steppe	5	CHIMEHUIN - JUNIN
-40,09977	-71,00724	Milvago chimango	1	Adult	On a power pylon	Srhub steppe	5	CHIMEHUIN - JUNIN
-40,10264	-70,99740	Falco sparverius	1	Uncertain	On a power pylon	Srhub steppe	5	CHIMEHUIN - JUNIN
-40,10424	-70,99173	Milvago chimango	2	Uncertain	On a power pylon	Srhub steppe	5	CHIMEHUIN - JUNIN
-40,10539	-70,98778	Falco sparverius	1	Uncertain	On a power pylon	Srhub steppe	5	CHIMEHUIN - JUNIN
-40,10539	-70,98778	Milvago chimango	1	Uncertain	On a power pylon	Srhub steppe	5	CHIMEHUIN - JUNIN
-40,10960	-70,97366	Geranoaetus melanoleucus	2	Adult	On a power pylon	Srhub steppe	5	CHIMEHUIN - JUNIN
-40,10960	-70,97366	Falco sparverius	2	Adult	Flapping	Srhub steppe	5	CHIMEHUIN - JUNIN
-40,11293	-70,96033	Caracara plancus	1	Adult	Flapping	Srhub steppe	5	CHIMEHUIN - JUNIN
-40,11455	-70,94857	Caracara plancus	4	Uncertain	Soaring	Srhub steppe	5	CHIMEHUIN - JUNIN
-40,11455	-70,94857	Geranoaetus melanoleucus	1	Adult	On a power pylon	Grass steppe	5	CHIMEHUIN - JUNIN
-40,11640	-70,93438	Milvago chimango	7	Uncertain	Soaring	Grass steppe	5	CHIMEHUIN - JUNIN
-40,10801	-70,89853	Geranoaetus melanoleucus	1	Uncertain	Soaring	Grass steppe	5	CHIMEHUIN - JUNIN
-40,09016	-70,88635	Milvago chimango	4	Uncertain	Soaring	Srhub steppe	5	CHIMEHUIN - JUNIN
-40,11115	-70,86165	Falco sparverius	1	Uncertain	On a power pylon	Srhub steppe	5	CHIMEHUIN - JUNIN
-40,11041	-70,85264	Geranoaetus melanoleucus	1	Uncertain	On a power pylon	Srhub steppe	5	CHIMEHUIN - JUNIN
-40,11041	-70,85264	Falco sparverius	1	Uncertain	On a power pylon	Srhub steppe	5	CHIMEHUIN - JUNIN
-40,11169	-70,83752	Geranoaetus melanoleucus	1	Uncertain	On a power pylon	Srhub steppe	5	CHIMEHUIN - JUNIN
-40,11169	-70,83752	Falco sparverius	1	Uncertain	On a power pylon	Srhub steppe	5	CHIMEHUIN - JUNIN
-40,11293	-70,82410	Milvago chimango	1	Uncertain	On a power pylon	Srhub steppe	5	CHIMEHUIN - JUNIN
-40,11387	-70,81761	Falco sparverius	3	Uncertain	On a power pylon	Srhub steppe	5	CHIMEHUIN - JUNIN
-40,11839	-70,79059	Falco sparverius	1	Uncertain	Soaring	Srhub steppe	5	CHIMEHUIN - JUNIN
-40,11852	-70,78694	Falco sparverius	1	Adult	On a power pylon	Srhub steppe	5	CHIMEHUIN - JUNIN
-40,11718	-70,80195	Falco sparverius	1	Adult	On a power pylon	Meadow	5	CHIMEHUIN - JUNIN
-40,11702	-70,80378	Falco sparverius	1	Adult	On a power pylon	Meadow	5	CHIMEHUIN - JUNIN
-40,11393	-70,81724	Milvago chimango	2	Adult	Flapping	Srhub steppe	5	CHIMEHUIN - JUNIN
-40,11166	-70,83707	Geranoaetus melanoleucus	1	Adult	On a power pylon	Grass steppe	5	CHIMEHUIN - JUNIN
-40,11132	-70,84687	Falco sparverius	1	Adult	Hovering	Srhub steppe	5	CHIMEHUIN - JUNIN
-40,11318	-70,95804	Milvago chimango	1	Adult	On a fence	Srhub steppe	5	CHIMEHUIN - JUNIN
-40,10673	-70,98317	Falco sparverius	1	Adult	On a power pylon	Srhub steppe	5	CHIMEHUIN - JUNIN
-40,10558	-70,98707	Falco sparverius	1	Adult	Flapping	Srhub steppe	5	CHIMEHUIN - JUNIN
-40,06690	-71,07253	Falco sparverius	1	Adult	Flapping	Forest	5	CHIMEHUIN - JUNIN
-40,11981	-70,78075	Falco sparverius	1	Adult	On a power pylon	Grass steppe	5	CHIMEHUIN - JUNIN
-40,11834	-70,78836	Falco sparverius	1	Adult	On a power pylon	Srhub steppe	5	CHIMEHUIN - JUNIN
-40,11804	-70,79240	Falco sparverius	1	Adult	On a power pylon	Meadow	5	CHIMEHUIN - JUNIN
-40,11735	-70,79543	Milvago chimango	1	Juvenil	On a power pylon	Grass steppe	5	CHIMEHUIN - JUNIN
-40,11718	-70,79626	Falco sparverius	1	Adult	On a fence	Meadow	5	CHIMEHUIN - JUNIN
-40,11712	-70,79958	Milvago chimango	1	Adult	On a fence	Grass steppe	5	CHIMEHUIN - JUNIN
-40,11494	-70,81496	Falco sparverius	1	Sub-adult	On a power pylon	Meadow	5	CHIMEHUIN - JUNIN
-40,11397	-70,81711	Milvago chimango	2	Adult	Flapping	Grass steppe	5	CHIMEHUIN - JUNIN
-40,11278	-70,82516	Milvago chimango	1	Juvenil	On a fence	Meadow	5	CHIMEHUIN - JUNIN
-40,11268	-70,82771	Geranoaetus melanoleucus	2	Adult	On a power pylon	Srhub steppe	5	CHIMEHUIN - JUNIN
-40,11027	-70,85649	Falco sparverius	2	Adult	On a power pylon	Srhub steppe	5	CHIMEHUIN - JUNIN
-40,10957	-70,86653	Falco sparverius	2	Adult	On a power pylon	Srhub steppe	5	CHIMEHUIN - JUNIN
-40,10740	-70,89759	Geranoaetus melanoleucus	1	Adult	On a power pylon	Srhub steppe	5	CHIMEHUIN - JUNIN
-40,11265	-70,96226	Falco sparverius	2	Uncertain	On a power pylon	Srhub steppe	5	CHIMEHUIN - JUNIN
-40,11071	-70,96975	Falco sparverius	1	Adult	On a power pylon	Srhub steppe	5	CHIMEHUIN - JUNIN
-40,10949	-70,97386	Geranoaetus melanoleucus	1	Adult	On a power pylon	Srhub steppe	5	CHIMEHUIN - JUNIN
-40,10949	-70,97386	Geranoaetus melanoleucus	2	Adult	On a power pylon	Grass steppe	5	CHIMEHUIN - JUNIN
-40,10594	-70,98587	Milvago chimango	1	Adult	On a power pylon	Srhub steppe	5	CHIMEHUIN - JUNIN
-40,10488	-70,98948	Falco sparverius	1	Adult	On a power pylon	Srhub steppe	5	CHIMEHUIN - JUNIN
-40,09064	-71,03208	Falco sparverius	1	Adult	On a power pylon	Srhub steppe	5	CHIMEHUIN - JUNIN
-40,08923	-71,03525	Falco sparverius	1	Adult	On a power pylon	Srhub steppe	5	CHIMEHUIN - JUNIN
-40,08565	-71,04343	Falco sparverius	1	Adult	Flapping	Srhub steppe	5	CHIMEHUIN - JUNIN
-40,08279	-71,05011	Geranoaetus melanoleucus	1	Juvenil	On a power pylon	Srhub steppe	5	CHIMEHUIN - JUNIN
-40,08279	-71,05011	Geranoaetus melanoleucus	1	Adult	On a power pylon	Srhub steppe	5	CHIMEHUIN - JUNIN
-40,08189	-71,05224	Geranoaetus melanoleucus	1	Adult	On a power pylon	Srhub steppe	5	CHIMEHUIN - JUNIN
-40,08074	-71,05488	Falco sparverius	1	Sub-adult	On a power pylon	Srhub steppe	5	CHIMEHUIN - JUNIN
-40,06861	-71,07066	Falco sparverius	1	Adult	On a power pylon	Planted trees	5	CHIMEHUIN - JUNIN
-40,06754	-71,07185	Falco sparverius	1	Adult	On a power pylon	Planted trees	5	CHIMEHUIN - JUNIN
-40,03769	-71,08589	Falco sparverius	1	Uncertain	On a power pylon	Srhub steppe	5	CHIMEHUIN - JUNIN
-40,03131	-71,08909	Geranoaetus polyosoma	1	Adult	On a bush	Srhub steppe	5	CHIMEHUIN - JUNIN
-40,01895	-71,08809	Falco sparverius	1	Adult	On a power pylon	Meadow	5	CHIMEHUIN - JUNIN
-40,11966	-70,77775	Geranoaetus melanoleucus	2	Adult	Soaring	Srhub steppe	5	CHIMEHUIN - JUNIN
-40,11723	-70,79589	Falco sparverius	2	Adult	On a fence	Meadow	5	CHIMEHUIN - JUNIN
-40,11572	-70,81283	Milvago chimango	1	Sub-adult	On a fence	Meadow	5	CHIMEHUIN - JUNIN
-40,11541	-70,81377	Falco sparverius	1	Adult	On a power pylon	Grass steppe	5	CHIMEHUIN - JUNIN
-40,11456	-70,81556	Falco sparverius	1	Adult	On a fence	Meadow	5	CHIMEHUIN - JUNIN
-40,11387	-70,81738	Falco sparverius	1	Adult	On a fence	Meadow	5	CHIMEHUIN - JUNIN
-40,11387	-70,81738	Falco sparverius	1	Juvenil	On a power pylon	Grass steppe	5	CHIMEHUIN - JUNIN
-40,11340	-70,81986	Falco sparverius	1	Adult	On a fence	Meadow	5	CHIMEHUIN - JUNIN
-40,09822	-70,88005	Milvago chimango	1	Uncertain	Soaring	Srhub steppe	5	CHIMEHUIN - JUNIN
-40,09719	-70,87862	Caracara plancus	1	Uncertain	Soaring	Srhub steppe	5	CHIMEHUIN - JUNIN
-40,09623	-70,87677	Caracara plancus	1	Adult	Flapping	Srhub steppe	5	CHIMEHUIN - JUNIN
-40,09443	-70,87713	Geranoaetus polyosoma	2	Adult	Soaring	Srhub steppe	5	CHIMEHUIN - JUNIN
-40,09367	-70,87638	Caracara plancus	1	Adult	Soaring	Srhub steppe	5	CHIMEHUIN - JUNIN
-40,08315	-70,86730	Caracara plancus	1	Adult	Soaring	Srhub steppe	5	CHIMEHUIN - JUNIN
-40,09070	-70,88690	Geranoaetus melanoleucus	1	Adult	Soaring	Srhub steppe	5	CHIMEHUIN - JUNIN
-40,09070	-70,88690	Geranoaetus melanoleucus	1	Juvenil	Soaring	Srhub steppe	5	CHIMEHUIN - JUNIN
-40,09824	-70,89308	Geranoaetus melanoleucus	1	Juvenil	Soaring	Grass steppe	5	CHIMEHUIN - JUNIN
-40,10533	-70,89478	Falco sparverius	1	Adult	On a power pylon	Grass steppe	5	CHIMEHUIN - JUNIN
-40,10656	-70,89644	Milvago chimango	1	Uncertain	Flapping	Grass steppe	5	CHIMEHUIN - JUNIN
-40,10768	-70,89803	Caracara plancus	1	Adult	Flapping	Srhub steppe	5	CHIMEHUIN - JUNIN
-40,11091	-70,90638	Falco sparverius	1	Adult	On a power pylon	Grass steppe	5	CHIMEHUIN - JUNIN
-40,11126	-70,96798	Falco sparverius	1	Uncertain	On a power pylon	Srhub steppe	5	CHIMEHUIN - JUNIN
-40,10851	-70,97713	Caracara plancus	1	Adult	Flapping	Srhub steppe	5	CHIMEHUIN - JUNIN
-40,10796	-70,97896	Falco sparverius	1	Adult	On a fence	Srhub steppe	5	CHIMEHUIN - JUNIN
-40,10720	-70,98154	Geranoaetus melanoleucus	1	Juvenil	Soaring	Srhub steppe	5	CHIMEHUIN - JUNIN
-40,10615	-70,98507	Milvago chimango	2	Adult	On a fence	Srhub steppe	5	CHIMEHUIN - JUNIN
-40,10434	-70,99122	Falco sparverius	1	Adult	Flapping	Srhub steppe	5	CHIMEHUIN - JUNIN
-40,10402	-70,99229	Falco sparverius	1	Adult	On a power pylon	Srhub steppe	5	CHIMEHUIN - JUNIN
-40,10274	-70,99689	Falco sparverius	1	Uncertain	On a power pylon	Srhub steppe	5	CHIMEHUIN - JUNIN
-40,09459	-71,02306	Falco sparverius	1	Adult	On a fence	Srhub steppe	5	CHIMEHUIN - JUNIN
-40,08784	-71,03842	Caracara plancus	1	Adult	Flapping	Srhub steppe	5	CHIMEHUIN - JUNIN
-40,08667	-71,04110	Caracara plancus	3	Uncertain	Flapping	Srhub steppe	5	CHIMEHUIN - JUNIN
-40,08496	-71,04500	Caracara plancus	1	Adult	On a tree	Srhub steppe	5	CHIMEHUIN - JUNIN
-40,08496	-71,04500	Caracara plancus	1	Juvenil	On a tree	Srhub steppe	5	CHIMEHUIN - JUNIN
-40,08337	-71,04877	Falco sparverius	1	Adult	Flapping	Srhub steppe	5	CHIMEHUIN - JUNIN
-40,08110	-71,05404	Milvago chimango	1	Uncertain	On a tree	Meadow	5	CHIMEHUIN - JUNIN
-40,06901	-71,07026	Falco sparverius	1	Adult	On a power pylon	Planted trees	5	CHIMEHUIN - JUNIN
-40,05131	-71,07897	Falco sparverius	1	Uncertain	On a power pylon	Srhub steppe	5	CHIMEHUIN - JUNIN
-40,04565	-71,08180	Caracara plancus	2	Adult	On a power pylon	Srhub steppe	5	CHIMEHUIN - JUNIN
-40,03116	-71,08915	Geranoaetus polyosoma	1	Uncertain	Flapping	Srhub steppe	5	CHIMEHUIN - JUNIN
-40,01721	-71,08720	Falco sparverius	1	Uncertain	On a power pylon	Srhub steppe	5	CHIMEHUIN - JUNIN
-40,01427	-71,08567	Falco sparverius	1	Adult	On a power pylon	Srhub steppe	5	CHIMEHUIN - JUNIN
-40,00784	-71,08463	Caracara plancus	1	Uncertain	On the ground	Srhub steppe	5	CHIMEHUIN - JUNIN
-40,00623	-71,08472	Milvago chimango	1	Uncertain	On the ground	Srhub steppe	5	CHIMEHUIN - JUNIN
-40,00420	-71,08486	Milvago chimango	6	Uncertain	On the ground	Srhub steppe	5	CHIMEHUIN - JUNIN
-40,00080	-71,08552	Milvago chimango	1	Uncertain	Flapping	Meadow	5	CHIMEHUIN - JUNIN
-39,99895	-71,08601	Falco sparverius	1	Uncertain	On a power pylon	Meadow	5	CHIMEHUIN - JUNIN
-39,98640	-71,08485	Milvago chimango	1	Uncertain	On a power pylon	Meadow	5	CHIMEHUIN - JUNIN
-39,98607	-71,08594	Milvago chimango	4	Uncertain	Flapping	Scrub	5	CHIMEHUIN - JUNIN
-39,98538	-71,08820	Caracara plancus	1	Juvenil	On a tree	Scrub	5	CHIMEHUIN - JUNIN
-39,98454	-71,08436	Milvago chimango	1	Uncertain	On a tree	Srhub steppe	5	CHIMEHUIN - JUNIN
-39,98160	-71,08370	Milvago chimango	10	Uncertain	On a power pylon	Srhub steppe	5	CHIMEHUIN - JUNIN
-39,97974	-71,08330	Milvago chimango	10	Uncertain	On a power pylon	Srhub steppe	5	CHIMEHUIN - JUNIN
-39,97794	-71,08297	Milvago chimango	10	Uncertain	On a power pylon	Srhub steppe	5	CHIMEHUIN - JUNIN
-39,97429	-71,08230	Milvago chimango	1	Uncertain	On a power pylon	Srhub steppe	5	CHIMEHUIN - JUNIN
-39,97199	-71,08188	Milvago chimango	1	Uncertain	On a power pylon	Srhub steppe	5	CHIMEHUIN - JUNIN
-40,16401	-70,64442	Geranoaetus melanoleucus	1	Sub-adult	Flapping	Srhub steppe	6	SA�ICO
-40,14526	-70,60819	Geranoaetus polyosoma	1	Adult	Soaring	Srhub steppe	6	SA�ICO
-40,11251	-70,53837	Milvago chimango	1	Uncertain	Soaring	Srhub steppe	6	SA�ICO
-40,11254	-70,53610	Falco sparverius	1	Adult	On a rock cliff	Meadow	6	SA�ICO
-40,24855	-70,63312	Geranoaetus melanoleucus	1	Adult	On a power pylon	Srhub steppe	6	SA�ICO
-40,18907	-70,66517	Geranoaetus melanoleucus	1	Juvenil	Soaring	Srhub steppe	6	SA�ICO
-40,07014	-70,78220	Falco sparverius	2	Uncertain	On a tree	Srhub steppe	6	SA�ICO
-40,04757	-70,81856	Geranoaetus melanoleucus	1	Juvenil	On a rock cliff	Srhub steppe	6	SA�ICO
-39,99992	-70,82686	Falco sparverius	1	Uncertain	On a rock cliff	Srhub steppe	6	SA�ICO
-40,12053	-70,43862	Falco sparverius	1	Uncertain	Flapping	Srhub steppe	6	SA�ICO
-40,11915	-70,44870	Falco sparverius	2	Uncertain	On a bush	Srhub steppe	6	SA�ICO
-40,11692	-70,46500	Falco sparverius	1	Adult	On a fence	Srhub steppe	6	SA�ICO
-40,11645	-70,47348	Geranoaetus polyosoma	1	Uncertain	On a bush	Srhub steppe	6	SA�ICO
-40,11293	-70,53914	Falco sparverius	1	Adult	On a rock cliff	Srhub steppe	6	SA�ICO
-40,11461	-70,54551	Falco sparverius	1	Adult	On a fence	Meadow	6	SA�ICO
-40,17576	-70,31444	Falco sparverius	1	Adult	On a bush	Srhub steppe	6	SA�ICO
-40,12597	-70,41723	Falco sparverius	1	Adult	On a fence	Srhub steppe	6	SA�ICO
-40,12303	-70,42051	Falco sparverius	1	Sub-adult	On a fence	Srhub steppe	6	SA�ICO
-40,12092	-70,43259	Falco sparverius	1	Sub-adult	On a fence	Srhub steppe	6	SA�ICO
-40,11463	-70,53993	Falco sparverius	1	Adult	Flapping	Meadow	6	SA�ICO
-40,12516	-70,56409	Falco sparverius	1	Uncertain	Flapping	Srhub steppe	6	SA�ICO
-40,16891	-70,65162	Geranoaetus polyosoma	1	Adult	Hovering	Srhub steppe	6	SA�ICO
-40,15037	-70,62716	Geranoaetus polyosoma	1	Adult	On a bush	Srhub steppe	6	SA�ICO
-40,11511	-70,54349	Falco sparverius	2	Uncertain	Flapping	Meadow	6	SA�ICO
-40,11518	-70,54203	Falco sparverius	1	Juvenil	Hovering	Meadow	6	SA�ICO
-40,11540	-70,54035	Falco sparverius	3	Uncertain	Flapping	Meadow	6	SA�ICO
-40,11260	-70,53393	Caracara plancus	1	Uncertain	Flapping	Meadow	6	SA�ICO
-40,11230	-70,52693	Falco sparverius	1	Uncertain	Flapping	Srhub steppe	6	SA�ICO
-40,12834	-70,41498	Falco sparverius	1	Adult	Flapping	Srhub steppe	6	SA�ICO
-40,13168	-70,40718	Falco sparverius	1	Adult	Flapping	Srhub steppe	6	SA�ICO
-40,53509	-70,71249	Milvago chimango	1	Uncertain	Flapping	Srhub steppe	7	CORRAL DE PIEDRA
-40,39231	-70,47796	Falco sparverius	1	Uncertain	Flapping	Grass steppe	7	CORRAL DE PIEDRA
-40,36422	-70,45114	Geranoaetus polyosoma	2	Adult	Soaring	Srhub steppe	7	CORRAL DE PIEDRA
-40,29402	-70,39311	Milvago chimango	1	Adult	On a fence	Srhub steppe	7	CORRAL DE PIEDRA
-40,27194	-70,37713	Geranoaetus polyosoma	2	Adult	On a fence	Srhub steppe	7	CORRAL DE PIEDRA
-40,26293	-70,36439	Caracara plancus	1	Adult	On the ground	Srhub steppe	7	CORRAL DE PIEDRA
-40,25446	-70,35582	Geranoaetus polyosoma	1	Juvenil	On a bush	Srhub steppe	7	CORRAL DE PIEDRA
-40,22677	-70,31268	Caracara plancus	1	Adult	On a fence	Srhub steppe	7	CORRAL DE PIEDRA
-40,56979	-70,77670	Caracara plancus	1	Sub-adult	On a power pylon	Srhub steppe	7	CORRAL DE PIEDRA
-40,53303	-70,70975	Milvago chimango	1	Adult	On a fence	Srhub steppe	7	CORRAL DE PIEDRA
-40,41180	-70,55484	Milvago chimango	1	Adult	Flapping	Srhub steppe	7	CORRAL DE PIEDRA
-40,36653	-70,45435	Falco sparverius	1	Adult	On a fence	Meadow	7	CORRAL DE PIEDRA
-40,51501	-70,68932	Geranoaetus polyosoma	1	Adult	Flapping	Srhub steppe	7	CORRAL DE PIEDRA
-40,43735	-70,65313	Caracara plancus	1	Uncertain	On the ground	Grass steppe	7	CORRAL DE PIEDRA
-40,22199	-70,63925	Geranoaetus polyosoma	1	Adult	On a rock cliff	Srhub steppe	7	CORRAL DE PIEDRA
-40,62820	-71,49060	Milvago chimango	2	Adult	On a tree	Scrub	8	CUYIN MANZANO - ESPEJITO
-40,62947	-71,47588	Milvago chimango	1	Adult	Flapping	Scrub	8	CUYIN MANZANO - ESPEJITO
-40,65004	-71,41582	Milvago chimango	1	Adult	Flapping	Forest	8	CUYIN MANZANO - ESPEJITO
-40,67784	-71,31003	Milvago chimango	1	Juvenil	On the ground	Meadow	8	CUYIN MANZANO - ESPEJITO
-40,67729	-71,31107	Milvago chimango	1	Adult	On a tree	Scrub	8	CUYIN MANZANO - ESPEJITO
-40,66610	-71,34338	Falco sparverius	1	Adult	On a tree	Forest	8	CUYIN MANZANO - ESPEJITO
-40,65531	-71,39518	Caracara plancus	1	Sub-adult	On a tree	Forest	8	CUYIN MANZANO - ESPEJITO
-40,65493	-71,39622	Milvago chimango	1	Adult	Flapping	Forest	8	CUYIN MANZANO - ESPEJITO
-40,64892	-71,43322	Milvago chimango	1	Adult	On a tree	Forest	8	CUYIN MANZANO - ESPEJITO
-40,62300	-71,51767	Caracara plancus	1	Adult	On a tree	Scrub	8	CUYIN MANZANO - ESPEJITO
-40,62400	-71,59275	Falco sparverius	1	Adult	On a tree	Forest	8	CUYIN MANZANO - ESPEJITO
-40,61783	-71,60616	Falco sparverius	1	Adult	On a tree	Scrub	8	CUYIN MANZANO - ESPEJITO
-40,67562	-71,31261	Milvago chimango	1	Juvenil	On the ground	Meadow	8	CUYIN MANZANO - ESPEJITO
-40,67548	-71,31292	Milvago chimango	1	Adult	On a fence	Meadow	8	CUYIN MANZANO - ESPEJITO
-40,66552	-71,34525	Milvago chimango	1	Adult	On a fence	Scrub	8	CUYIN MANZANO - ESPEJITO
-40,66008	-71,38714	Milvago chimango	1	Adult	Flapping	Forest	8	CUYIN MANZANO - ESPEJITO
-40,65369	-71,39950	Milvago chimango	1	Uncertain	Flapping	Forest	8	CUYIN MANZANO - ESPEJITO
-40,60040	-71,70204	Falco sparverius	1	Adult	Flapping	Forest	8	CUYIN MANZANO - ESPEJITO
-40,59523	-71,71521	Milvago chimango	3	Uncertain	Flapping	Scrub	8	CUYIN MANZANO - ESPEJITO
-40,66510	-71,36245	Milvago chimango	1	Uncertain	Soaring	Meadow	8	CUYIN MANZANO - ESPEJITO
-40,66225	-71,37958	Milvago chimango	1	Adult	Flapping	Forest	8	CUYIN MANZANO - ESPEJITO
-40,65885	-71,38974	Milvago chimango	1	Adult	Soaring	Planted trees	8	CUYIN MANZANO - ESPEJITO
-40,62335	-71,58032	Falco sparverius	1	Adult	On a tree	Forest	8	CUYIN MANZANO - ESPEJITO
-41,06210	-71,03749	Falco sparverius	1	Adult	Flapping	Srhub steppe	9	SAN RAMON
-41,06877	-71,03682	Caracara plancus	2	Adult	Soaring	Srhub steppe	9	SAN RAMON
-41,06877	-71,03682	Milvago chimango	1	Uncertain	Soaring	Srhub steppe	9	SAN RAMON
-41,07440	-71,03324	Caracara plancus	2	Juvenil	On the ground	Grass steppe	9	SAN RAMON
-41,08138	-71,03028	Milvago chimango	1	Uncertain	Flapping	Grass steppe	9	SAN RAMON
-41,08138	-71,03028	Falco sparverius	1	Adult	On a power pylon	Srhub steppe	9	SAN RAMON
-41,08361	-71,03049	Caracara plancus	1	Juvenil	Flapping	Grass steppe	9	SAN RAMON
-41,08361	-71,03049	Caracara plancus	1	Adult	Soaring	Grass steppe	9	SAN RAMON
-41,08361	-71,03049	Caracara plancus	1	Juvenil	On a bush	Srhub steppe	9	SAN RAMON
-41,08933	-71,03297	Caracara plancus	1	Juvenil	On a bush	Meadow	9	SAN RAMON
-41,09283	-71,03116	Geranoaetus melanoleucus	1	Juvenil	Soaring	Meadow	9	SAN RAMON
-41,09979	-71,02310	Geranoaetus melanoleucus	2	Adult	Soaring	Scrub	9	SAN RAMON
-41,09979	-71,02310	Milvago chimango	1	Uncertain	Soaring	Grass steppe	9	SAN RAMON
-41,10912	-71,02178	Geranoaetus melanoleucus	1	Adult	Soaring	Meadow	9	SAN RAMON
-41,06115	-71,01097	Falco sparverius	1	Adult	On a power pylon	Forest	9	SAN RAMON
-41,05707	-71,03285	Geranoaetus melanoleucus	2	Adult	Hovering	Srhub steppe	9	SAN RAMON
-41,04474	-71,05557	Falco sparverius	1	Adult	On a bush	Scrub	9	SAN RAMON
-41,04745	-71,07660	Falco sparverius	1	Adult	On a bush	Grass steppe	9	SAN RAMON
-41,04745	-71,07660	Falco sparverius	1	Adult	Hovering	Srhub steppe	9	SAN RAMON
-41,04909	-71,08284	Falco sparverius	2	Juvenil	On the ground	Scrub	9	SAN RAMON
-41,07503	-71,14438	Geranoaetus melanoleucus	1	Adult	Soaring	Scrub	9	SAN RAMON
-41,09183	-71,18315	Milvago chimango	1	Uncertain	Soaring	Forest	9	SAN RAMON
-41,12516	-71,24084	Milvago chimango	4	Uncertain	Soaring	Forest	9	SAN RAMON
-41,12976	-71,25843	Milvago chimango	1	Uncertain	Soaring	Scrub	9	SAN RAMON
-41,08705	-71,13202	Caracara plancus	1	Uncertain	On a power pylon	Srhub steppe	9	SAN RAMON
-41,08705	-71,13202	Milvago chimango	1	Uncertain	On a fence	Srhub steppe	9	SAN RAMON
-41,09402	-71,13611	Milvago chimango	1	Uncertain	Soaring	Scrub	9	SAN RAMON
-41,09402	-71,13611	Geranoaetus melanoleucus	1	Uncertain	Soaring	Scrub	9	SAN RAMON
-41,09402	-71,13611	Milvago chimango	1	Uncertain	On a fence	Forest	9	SAN RAMON
-41,09402	-71,13611	Caracara plancus	1	Uncertain	Flapping	Scrub	9	SAN RAMON
-41,08872	-71,13927	Caracara plancus	1	Juvenil	Soaring	Srhub steppe	9	SAN RAMON
-41,08872	-71,13927	Milvago chimango	2	Uncertain	Soaring	Srhub steppe	9	SAN RAMON
-41,08929	-71,14053	Milvago chimango	2	Uncertain	On the ground	Srhub steppe	9	SAN RAMON
-41,09057	-71,14112	Milvago chimango	1	Uncertain	Soaring	Srhub steppe	9	SAN RAMON
-41,09057	-71,14112	Caracara plancus	1	Uncertain	Soaring	Srhub steppe	9	SAN RAMON
-41,09057	-71,14112	Milvago chimango	5	Uncertain	Soaring	Srhub steppe	9	SAN RAMON
-41,09359	-71,14458	Milvago chimango	5	Uncertain	On a fence	Grass steppe	9	SAN RAMON
-41,09359	-71,14458	Milvago chimango	2	Uncertain	Soaring	Srhub steppe	9	SAN RAMON
-41,09189	-71,14657	Caracara plancus	1	Uncertain	Soaring	Grass steppe	9	SAN RAMON
-41,09189	-71,14657	Geranoaetus melanoleucus	1	Juvenil	Flapping	Grass steppe	9	SAN RAMON
-41,09189	-71,14657	Caracara plancus	8	Uncertain	Soaring	Grass steppe	9	SAN RAMON
-41,09189	-71,14657	Milvago chimango	5	Uncertain	Soaring	Grass steppe	9	SAN RAMON
-41,09475	-71,15685	Caracara plancus	2	Uncertain	Soaring	Scrub	9	SAN RAMON
-41,09815	-71,16388	Caracara plancus	1	Uncertain	Soaring	Srhub steppe	9	SAN RAMON
-41,09815	-71,16388	Milvago chimango	1	Uncertain	Soaring	Srhub steppe	9	SAN RAMON
-41,10147	-71,16942	Milvago chimango	2	Uncertain	Soaring	Srhub steppe	9	SAN RAMON
-41,11909	-70,88422	Geranoaetus melanoleucus	1	Adult	On a power pylon	Srhub steppe	9	SAN RAMON
-41,11909	-70,88422	Geranoaetus polyosoma	1	Juvenil	On a fence	Grass steppe	9	SAN RAMON
-41,09156	-70,83454	Caracara plancus	2	Adult	On a fence	Grass steppe	9	SAN RAMON
-41,09156	-70,83454	Milvago chimango	4	Adult	On a fence	Grass steppe	9	SAN RAMON
-41,09156	-70,83454	Geranoaetus melanoleucus	1	Adult	Flapping	Grass steppe	9	SAN RAMON
-41,10013	-70,81402	Falco sparverius	1	Adult	On a fence	Grass steppe	9	SAN RAMON
-41,11075	-70,78269	Geranoaetus polyosoma	1	Adult	On a power pylon	Srhub steppe	9	SAN RAMON
-41,12742	-70,75331	Falco sparverius	1	Adult	On a power pylon	Srhub steppe	9	SAN RAMON
-41,12910	-70,74587	Falco sparverius	2	Adult	On a power pylon	Srhub steppe	9	SAN RAMON
-41,12405	-70,71231	Milvago chimango	1	Adult	Flapping	Srhub steppe	9	SAN RAMON
-41,12553	-70,73142	Milvago chimango	1	Juvenil	Soaring	Srhub steppe	9	SAN RAMON
-41,12578	-70,73435	Caracara plancus	1	Adult	Flapping	Srhub steppe	9	SAN RAMON
-41,11892	-70,87826	Milvago chimango	1	Adult	Flapping	Srhub steppe	9	SAN RAMON
-41,05431	-71,03813	Geranoaetus melanoleucus	1	Adult	On a rock cliff	Srhub steppe	9	SAN RAMON
-41,12175	-70,75961	Milvago chimango	1	Adult	Flapping	Srhub steppe	9	SAN RAMON
-41,08961	-70,82893	Caracara plancus	1	Adult	On a rock cliff	Srhub steppe	9	SAN RAMON
-41,09417	-70,83740	Milvago chimango	2	Uncertain	On a fence	Srhub steppe	9	SAN RAMON
-41,09888	-70,84077	Milvago chimango	2	Uncertain	On a rock cliff	Srhub steppe	9	SAN RAMON
-41,10401	-70,84278	Falco sparverius	1	Uncertain	Flapping	Srhub steppe	9	SAN RAMON
-41,10449	-70,84380	Falco sparverius	2	Juvenil	On a rock cliff	Srhub steppe	9	SAN RAMON
-41,11192	-70,86750	Falco sparverius	1	Uncertain	Flapping	Srhub steppe	9	SAN RAMON
-41,08143	-70,96458	Geranoaetus melanoleucus	1	Adult	Soaring	Srhub steppe	9	SAN RAMON
-41,06894	-70,98505	Geranoaetus melanoleucus	1	Adult	Soaring	Srhub steppe	9	SAN RAMON
-41,05478	-71,03770	Geranoaetus melanoleucus	1	Adult	On a rock cliff	Srhub steppe	9	SAN RAMON
-41,07077	-71,15605	Milvago chimango	1	Adult	Flapping	Srhub steppe	9	SAN RAMON
-41,08143	-70,96458	Geranoaetus melanoleucus	1	Adult	Soaring	Srhub steppe	9	SAN RAMON
-41,06894	-70,98505	Geranoaetus melanoleucus	1	Adult	Soaring	Srhub steppe	9	SAN RAMON
-41,05478	-71,03770	Geranoaetus melanoleucus	1	Adult	On a rock cliff	Srhub steppe	9	SAN RAMON
-41,07077	-71,15605	Milvago chimango	1	Adult	Flapping	Srhub steppe	9	SAN RAMON
-41,09993	-70,93580	Milvago chimango	1	Adult	Flapping	Grass steppe	9	SAN RAMON
-41,06584	-70,98834	Geranoaetus melanoleucus	1	Juvenil	On a fence	Srhub steppe	9	SAN RAMON
-41,05467	-71,03777	Geranoaetus melanoleucus	2	Juvenil	On a rock cliff	Srhub steppe	9	SAN RAMON
-41,04233	-71,06739	Milvago chimango	1	Uncertain	On a fence	Meadow	9	SAN RAMON
-41,04458	-71,06832	Milvago chimango	3	Uncertain	Flapping	Meadow	9	SAN RAMON
-41,04945	-71,08400	Falco sparverius	1	Uncertain	Flapping	Planted trees	9	SAN RAMON
-41,05930	-71,09759	Geranoaetus melanoleucus	1	Adult	Soaring	Scrub	9	SAN RAMON
-41,06619	-71,10213	Geranoaetus melanoleucus	1	Adult	On a rock cliff	Scrub	9	SAN RAMON
-41,07193	-71,15302	Milvago chimango	1	Uncertain	Flapping	Srhub steppe	9	SAN RAMON
-41,06988	-71,15866	Milvago chimango	1	Adult	Soaring	Srhub steppe	9	SAN RAMON
-41,07057	-71,15678	Milvago chimango	1	Uncertain	Flapping	Srhub steppe	9	SAN RAMON
-41,07297	-71,15038	Milvago chimango	1	Uncertain	On a power pylon	Srhub steppe	9	SAN RAMON
-41,07608	-71,11790	Milvago chimango	1	Uncertain	Flapping	Grass steppe	9	SAN RAMON
-41,07729	-71,11623	Caracara plancus	2	Adult	On the ground	Srhub steppe	9	SAN RAMON
-41,07294	-71,10840	Falco sparverius	1	Uncertain	Flapping	Srhub steppe	9	SAN RAMON
-41,04904	-71,07865	Falco sparverius	1	Uncertain	Flapping	Grass steppe	9	SAN RAMON
-41,04341	-71,06781	Caracara plancus	1	Uncertain	Soaring	Meadow	9	SAN RAMON
-41,04125	-71,06214	Falco sparverius	1	Adult	On a tree	Srhub steppe	9	SAN RAMON
-41,05750	-71,01316	Caracara plancus	1	Uncertain	On a tree	Srhub steppe	9	SAN RAMON
-41,05877	-71,00946	Milvago chimango	1	Uncertain	Soaring	Meadow	9	SAN RAMON
-41,05869	-70,99805	Geranoaetus melanoleucus	1	Adult	On a rock cliff	Srhub steppe	9	SAN RAMON
-41,05915	-70,99618	Falco sparverius	1	Uncertain	On a tree	Srhub steppe	9	SAN RAMON
-41,08515	-70,94969	Geranoaetus melanoleucus	1	Uncertain	On a rock cliff	Srhub steppe	9	SAN RAMON
-41,12040	-70,68939	Caracara plancus	1	Adult	On a power pylon	Srhub steppe	10	PILCA VIEJO - INTA
-41,12025	-70,68123	Caracara plancus	1	Adult	On a power pylon	Srhub steppe	10	PILCA VIEJO - INTA
-41,04752	-70,64519	Geranoaetus melanoleucus	1	Adult	On a power pylon	Srhub steppe	10	PILCA VIEJO - INTA
-41,01604	-70,58848	Falco sparverius	2	Adult	On a power pylon	Srhub steppe	10	PILCA VIEJO - INTA
-41,02243	-70,53302	Caracara plancus	1	Adult	On a fence	Srhub steppe	10	PILCA VIEJO - INTA
-41,02243	-70,53302	Milvago chimango	7	Adult	On a fence	Srhub steppe	10	PILCA VIEJO - INTA
-41,02243	-70,53302	Caracara plancus	6	Adult	On a fence	Srhub steppe	10	PILCA VIEJO - INTA
-41,12175	-70,68158	Caracara plancus	2	Adult	On the ground	Srhub steppe	10	PILCA VIEJO - INTA
-41,09702	-70,67483	Caracara plancus	2	Adult	On a power pylon	Srhub steppe	10	PILCA VIEJO - INTA
-41,08724	-70,68074	Geranoaetus melanoleucus	1	Sub-adult	Soaring	Srhub steppe	10	PILCA VIEJO - INTA
-41,07858	-70,67218	Milvago chimango	1	Adult	Flapping	Srhub steppe	10	PILCA VIEJO - INTA
-41,07137	-70,65769	Caracara plancus	1	Adult	Soaring	Grass steppe	10	PILCA VIEJO - INTA
-41,02576	-70,61619	Geranoaetus polyosoma	1	Juvenil	Flapping	Srhub steppe	10	PILCA VIEJO - INTA
-41,02494	-70,61573	Falco sparverius	2	Adult	Flapping	Srhub steppe	10	PILCA VIEJO - INTA
-41,12175	-70,75961	Milvago chimango	1	Adult	Flapping	Srhub steppe	10	PILCA VIEJO - INTA
-41,08961	-70,82893	Caracara plancus	1	Adult	On a rock cliff	Srhub steppe	10	PILCA VIEJO - INTA
-41,09417	-70,83740	Milvago chimango	2	Uncertain	On a fence	Srhub steppe	10	PILCA VIEJO - INTA
-41,09888	-70,84077	Milvago chimango	2	Uncertain	On a rock cliff	Srhub steppe	10	PILCA VIEJO - INTA
-41,10401	-70,84278	Falco sparverius	1	Uncertain	Flapping	Srhub steppe	10	PILCA VIEJO - INTA
-41,10449	-70,84380	Falco sparverius	2	Juvenil	On a rock cliff	Srhub steppe	10	PILCA VIEJO - INTA
-41,11192	-70,86750	Falco sparverius	1	Uncertain	Flapping	Srhub steppe	10	PILCA VIEJO - INTA
-41,02494	-70,51923	Geranoaetus polyosoma	1	Adult	On a power pylon	Srhub steppe	10	PILCA VIEJO - INTA
-41,01820	-70,58283	Geranoaetus polyosoma	1	Adult	On a power pylon	Srhub steppe	10	PILCA VIEJO - INTA
-41,01389	-70,59674	Falco sparverius	1	Adult	On a fence	Srhub steppe	10	PILCA VIEJO - INTA
-41,03987	-70,63122	Geranoaetus polyosoma	1	Adult	On a fence	Srhub steppe	10	PILCA VIEJO - INTA
-41,10094	-70,67816	Geranoaetus polyosoma	1	Adult	On a power pylon	Srhub steppe	10	PILCA VIEJO - INTA
-41,11404	-70,67959	Geranoaetus polyosoma	1	Adult	On a power pylon	Srhub steppe	10	PILCA VIEJO - INTA
-41,12202	-70,70620	Milvago chimango	2	Adult	On a power pylon	Srhub steppe	10	PILCA VIEJO - INTA
-41,12409	-70,72727	Milvago chimango	1	Uncertain	On a power pylon	Srhub steppe	10	PILCA VIEJO - INTA
-41,12530	-70,72806	Falco sparverius	1	Adult	On a power pylon	Srhub steppe	10	PILCA VIEJO - INTA
-41,11660	-70,76533	Falco sparverius	1	Uncertain	On a power pylon	Grass steppe	10	PILCA VIEJO - INTA
-41,10501	-70,80291	Milvago chimango	2	Adult	On a power pylon	Grass steppe	10	PILCA VIEJO - INTA
-41,10306	-70,80696	Geranoaetus polyosoma	1	Juvenil	On a rock cliff	Srhub steppe	10	PILCA VIEJO - INTA
-41,10124	-70,81079	Milvago chimango	1	Adult	On a power pylon	Meadow	10	PILCA VIEJO - INTA
-41,09942	-70,81533	Falco sparverius	1	Adult	On a power pylon	Meadow	10	PILCA VIEJO - INTA
-41,09411	-70,81984	Falco sparverius	1	Uncertain	Flapping	Meadow	10	PILCA VIEJO - INTA
-41,10640	-70,84366	Falco sparverius	1	Uncertain	On a rock cliff	Srhub steppe	10	PILCA VIEJO - INTA
-41,11259	-70,86387	Falco sparverius	1	Adult	On a fence	Srhub steppe	10	PILCA VIEJO - INTA
-41,09531	-70,83850	Milvago chimango	1	Adult	Flapping	Srhub steppe	10	PILCA VIEJO - INTA
-41,09364	-70,83669	Milvago chimango	2	Adult	On the ground	Srhub steppe	10	PILCA VIEJO - INTA
-41,09587	-70,81920	Falco sparverius	1	Adult	On a fence	Srhub steppe	10	PILCA VIEJO - INTA
-41,10102	-70,81174	Falco sparverius	1	Adult	On a power pylon	Srhub steppe	10	PILCA VIEJO - INTA
-41,12460	-70,75666	Falco sparverius	1	Uncertain	On a fence	Srhub steppe	10	PILCA VIEJO - INTA
-41,12809	-70,75133	Falco sparverius	1	Adult	On a fence	Srhub steppe	10	PILCA VIEJO - INTA
-41,12950	-70,74810	Falco sparverius	1	Adult	On a fence	Srhub steppe	10	PILCA VIEJO - INTA
-41,12769	-70,74128	Falco sparverius	1	Juvenil	On a power pylon	Srhub steppe	10	PILCA VIEJO - INTA
-41,12585	-70,73448	Milvago chimango	1	Adult	Flapping	Meadow	10	PILCA VIEJO - INTA
-41,12346	-70,71607	Milvago chimango	1	Uncertain	Soaring	Planted trees	10	PILCA VIEJO - INTA
-41,12412	-70,71332	Milvago chimango	3	Uncertain	On a tree	Planted trees	10	PILCA VIEJO - INTA
-41,12406	-70,71179	Milvago chimango	1	Adult	Flapping	Srhub steppe	10	PILCA VIEJO - INTA
-41,12266	-70,70725	Milvago chimango	1	Uncertain	On a power pylon	Srhub steppe	10	PILCA VIEJO - INTA
-41,12126	-70,70353	Milvago chimango	1	Uncertain	Flapping	Srhub steppe	10	PILCA VIEJO - INTA
-41,12140	-70,70297	Caracara plancus	2	Adult	On a power pylon	Srhub steppe	10	PILCA VIEJO - INTA
-41,12140	-70,70297	Geranoaetus polyosoma	1	Uncertain	Soaring	Srhub steppe	10	PILCA VIEJO - INTA
-41,12133	-70,70083	Geranoaetus polyosoma	1	Uncertain	Soaring	Srhub steppe	10	PILCA VIEJO - INTA
-41,12121	-70,69842	Geranoaetus polyosoma	2	Juvenil	Soaring	Srhub steppe	10	PILCA VIEJO - INTA
-41,11789	-70,67945	Falco sparverius	1	Uncertain	On a power pylon	Srhub steppe	10	PILCA VIEJO - INTA
-41,08656	-70,67888	Geranoaetus melanoleucus	1	Adult	Soaring	Srhub steppe	10	PILCA VIEJO - INTA
-41,02710	-70,61662	Falco sparverius	1	Uncertain	On a power pylon	Srhub steppe	10	PILCA VIEJO - INTA
-41,27315	-71,03381	Falco sparverius	1	Adult	Soaring	Srhub steppe	11	EL CONDOR
-41,22208	-71,07531	Geranoaetus melanoleucus	1	Uncertain	On a power pylon	Grass steppe	11	EL CONDOR
-41,22084	-71,07808	Caracara plancus	1	Adult	On a power pylon	Grass steppe	11	EL CONDOR
-41,21834	-71,08569	Falco sparverius	1	Adult	On a power pylon	Grass steppe	11	EL CONDOR
-41,20885	-71,09617	Geranoaetus melanoleucus	1	Uncertain	Soaring	Grass steppe	11	EL CONDOR
-41,19844	-71,10223	Caracara plancus	3	Adult	On the ground	Srhub steppe	11	EL CONDOR
-41,19127	-71,11477	Falco sparverius	2	Uncertain	On a power pylon	Srhub steppe	11	EL CONDOR
-41,16882	-71,12670	Caracara plancus	1	Uncertain	On the ground	Srhub steppe	11	EL CONDOR
-41,16002	-71,14274	Caracara plancus	2	Adult	Soaring	Srhub steppe	11	EL CONDOR
-41,16002	-71,14274	Geranoaetus melanoleucus	1	Adult	Soaring	Srhub steppe	11	EL CONDOR
-41,15830	-71,14768	Falco sparverius	2	Adult	On a bush	Srhub steppe	11	EL CONDOR
-41,14951	-71,17302	Milvago chimango	1	Adult	Flapping	Srhub steppe	11	EL CONDOR
-41,13983	-71,18642	Caracara plancus	1	Adult	Flapping	Srhub steppe	11	EL CONDOR
-41,11092	-71,21794	Milvago chimango	2	Adult	Flapping	Forest	11	EL CONDOR
-41,11296	-71,22361	Milvago chimango	1	Juvenil	Flapping	Srhub steppe	11	EL CONDOR
-41,14591	-71,17531	Milvago chimango	1	Uncertain	Flapping	Srhub steppe	11	EL CONDOR
-41,15078	-71,16947	Milvago chimango	1	Adult	On a power pylon	Srhub steppe	11	EL CONDOR
-41,16492	-71,13210	Caracara plancus	1	Adult	On the ground	Planted trees	11	EL CONDOR
-41,16492	-71,13210	Caracara plancus	1	Juvenil	On the ground	Planted trees	11	EL CONDOR
-41,19230	-71,11195	Caracara plancus	1	Adult	On a power pylon	Srhub steppe	11	EL CONDOR
-41,19601	-71,10591	Milvago chimango	1	Juvenil	Flapping	Grass steppe	11	EL CONDOR
-41,19630	-71,10550	Caracara plancus	2	Juvenil	Flapping	Grass steppe	11	EL CONDOR
-41,20821	-71,09590	Milvago chimango	1	Adult	On a fence	Grass steppe	11	EL CONDOR
-41,26499	-71,02950	Milvago chimango	1	Adult	On a power pylon	Grass steppe	11	EL CONDOR
-41,13709	-71,19800	Geranoaetus polyosoma	1	Uncertain	Soaring	Srhub steppe	11	EL CONDOR
-41,14381	-71,17224	Falco sparverius	1	Adult	Flapping	Srhub steppe	11	EL CONDOR
-41,15074	-71,16954	Caracara plancus	2	Adult	Flapping	Srhub steppe	11	EL CONDOR
-41,15132	-71,16787	Caracara plancus	1	Sub-adult	On a bush	Srhub steppe	11	EL CONDOR
-41,15382	-71,16062	Geranoaetus polyosoma	1	Adult	On a bush	Srhub steppe	11	EL CONDOR
-41,16297	-71,13442	Milvago chimango	1	Adult	Flapping	Scrub	11	EL CONDOR
-41,16811	-71,12796	Caracara plancus	1	Adult	On the ground	Srhub steppe	11	EL CONDOR
-41,19063	-71,11656	Falco sparverius	3	Uncertain	On a power pylon	Srhub steppe	11	EL CONDOR
-41,19188	-71,11316	Geranoaetus melanoleucus	1	Adult	On a power pylon	Grass steppe	11	EL CONDOR
-41,20347	-71,09782	Caracara plancus	1	Uncertain	On a bush	Grass steppe	11	EL CONDOR
-41,20577	-71,09599	Geranoaetus melanoleucus	2	Adult	On a power pylon	Grass steppe	11	EL CONDOR
-41,21208	-71,09233	Falco sparverius	1	Adult	On a power pylon	Grass steppe	11	EL CONDOR
-41,21467	-71,08971	Falco sparverius	1	Adult	On a power pylon	Grass steppe	11	EL CONDOR
-41,21509	-71,08927	Caracara plancus	1	Uncertain	Soaring	Srhub steppe	11	EL CONDOR
-41,21805	-71,08629	Caracara plancus	2	Uncertain	Flapping	Srhub steppe	11	EL CONDOR
-41,21883	-71,08462	Falco sparverius	1	Adult	On a power pylon	Grass steppe	11	EL CONDOR
-41,22105	-71,07787	Geranoaetus melanoleucus	2	Adult	On a power pylon	Grass steppe	11	EL CONDOR
-41,22500	-71,06742	Falco sparverius	2	Adult	On a power pylon	Grass steppe	11	EL CONDOR
-41,23863	-71,03042	Falco sparverius	1	Uncertain	On a power pylon	Grass steppe	11	EL CONDOR
-41,23955	-71,02977	Geranoaetus melanoleucus	1	Adult	Soaring	Grass steppe	11	EL CONDOR
-41,25763	-71,02627	Falco sparverius	1	Adult	Flapping	Srhub steppe	11	EL CONDOR
-41,26738	-71,03069	Falco sparverius	1	Adult	On a fence	Srhub steppe	11	EL CONDOR
-41,26881	-71,03141	Milvago chimango	4	Uncertain	Soaring	Scrub	11	EL CONDOR
-41,27053	-71,03231	Caracara plancus	2	Adult	Flapping	Grass steppe	11	EL CONDOR
-41,27294	-71,03375	Caracara plancus	4	Uncertain	Flapping	Grass steppe	11	EL CONDOR
-41,27481	-71,03477	Falco sparverius	1	Adult	Flapping	Grass steppe	11	EL CONDOR
-41,27615	-71,03516	Geranoaetus melanoleucus	2	Adult	Soaring	Grass steppe	11	EL CONDOR
-41,12157	-71,21572	Milvago chimango	1	Uncertain	Soaring	Srhub steppe	11	EL CONDOR
-41,13174	-71,20446	Milvago chimango	1	Uncertain	Flapping	Planted trees	11	EL CONDOR
-41,13687	-71,19877	Milvago chimango	1	Uncertain	Flapping	Planted trees	11	EL CONDOR
-41,14348	-71,17215	Caracara plancus	2	Adult	On the ground	Planted trees	11	EL CONDOR
-41,14384	-71,17230	Caracara plancus	1	Juvenil	On the ground	Planted trees	11	EL CONDOR
-41,15374	-71,16074	Caracara plancus	2	Adult	On a tree	Grass steppe	11	EL CONDOR
-41,16741	-71,13168	Milvago chimango	1	Adult	On a bush	Scrub	11	EL CONDOR
-41,16741	-71,13168	Milvago chimango	1	Adult	On a bush	Srhub steppe	11	EL CONDOR
-41,16703	-71,12997	Milvago chimango	4	Uncertain	On the ground	Srhub steppe	11	EL CONDOR
-41,16745	-71,12888	Caracara plancus	2	Adult	Flapping	Srhub steppe	11	EL CONDOR
-41,18266	-71,12590	Caracara plancus	1	Sub-adult	Flapping	Srhub steppe	11	EL CONDOR
-41,19066	-71,11633	Caracara plancus	5	Uncertain	On the ground	Srhub steppe	11	EL CONDOR
-41,19066	-71,11633	Milvago chimango	1	Uncertain	On the ground	Srhub steppe	11	EL CONDOR
-41,19066	-71,11633	Geranoaetus melanoleucus	2	Adult	On a power pylon	Grass steppe	11	EL CONDOR
-41,19281	-71,11056	Milvago chimango	1	Uncertain	Flapping	Meadow	11	EL CONDOR
-41,19396	-71,10878	Caracara plancus	1	Adult	On a power pylon	Grass steppe	11	EL CONDOR
-41,19690	-71,10448	Geranoaetus melanoleucus	1	Juvenil	On a power pylon	Grass steppe	11	EL CONDOR
-41,20331	-71,09796	Geranoaetus melanoleucus	2	Adult	On a power pylon	Grass steppe	11	EL CONDOR
-41,20745	-71,09559	Falco sparverius	2	Adult	On a power pylon	Grass steppe	11	EL CONDOR
-41,21579	-71,08855	Falco sparverius	1	Adult	On a power pylon	Srhub steppe	11	EL CONDOR
-41,22101	-71,07781	Falco sparverius	2	Adult	On a power pylon	Grass steppe	11	EL CONDOR
-41,22655	-71,06312	Falco sparverius	1	Uncertain	On a power pylon	Grass steppe	11	EL CONDOR
-41,23497	-71,03308	Geranoaetus melanoleucus	1	Juvenil	On a power pylon	Grass steppe	11	EL CONDOR
-41,23858	-71,03040	Caracara plancus	1	Adult	On a bush	Grass steppe	11	EL CONDOR
-41,23889	-71,03019	Milvago chimango	10	Uncertain	Flapping	Grass steppe	11	EL CONDOR
-41,23889	-71,03019	Milvago chimango	4	Uncertain	On the ground	Grass steppe	11	EL CONDOR
-41,23889	-71,03019	Geranoaetus melanoleucus	1	Uncertain	On a power pylon	Grass steppe	11	EL CONDOR
-41,26192	-71,02789	Geranoaetus melanoleucus	1	Juvenil	On a power pylon	Grass steppe	11	EL CONDOR
-41,26229	-71,02809	Falco sparverius	1	Adult	Flapping	Grass steppe	11	EL CONDOR
-41,31244	-70,70085	Falco sparverius	1	Adult	On a rock cliff	Srhub steppe	12	LAS BAYAS
-41,32734	-70,69142	Falco sparverius	1	Adult	On a power pylon	Srhub steppe	12	LAS BAYAS
-41,39131	-70,70507	Falco sparverius	1	Sub-adult	On a power pylon	Srhub steppe	12	LAS BAYAS
-41,42560	-70,69846	Geranoaetus melanoleucus	1	Adult	On a power pylon	Srhub steppe	12	LAS BAYAS
-41,43056	-70,69351	Falco sparverius	1	Adult	On a power pylon	Srhub steppe	12	LAS BAYAS
-41,44587	-70,68374	Falco sparverius	2	Adult	Flapping	Srhub steppe	12	LAS BAYAS
-41,45116	-70,70346	Geranoaetus melanoleucus	2	Adult	On a power pylon	Srhub steppe	12	LAS BAYAS
-41,44833	-70,71069	Caracara plancus	1	Adult	On a fence	Srhub steppe	12	LAS BAYAS
-41,44894	-70,73645	Falco sparverius	1	Adult	On a power pylon	Srhub steppe	12	LAS BAYAS
-41,44898	-70,76481	Geranoaetus melanoleucus	1	Adult	On the ground	Srhub steppe	12	LAS BAYAS
-41,44674	-70,77385	Falco sparverius	1	Adult	On a power pylon	Srhub steppe	12	LAS BAYAS
-41,44408	-70,78958	Geranoaetus melanoleucus	1	Adult	On a power pylon	Srhub steppe	12	LAS BAYAS
-41,44359	-70,80129	Falco sparverius	1	Adult	On a power pylon	Srhub steppe	12	LAS BAYAS
-41,44775	-70,81781	Caracara plancus	4	Uncertain	On a fence	Srhub steppe	12	LAS BAYAS
-41,44775	-70,81781	Falco sparverius	1	Adult	On a power pylon	Srhub steppe	12	LAS BAYAS
-41,44904	-70,83087	Caracara plancus	2	Adult	Flapping	Meadow	12	LAS BAYAS
-41,44935	-70,85790	Geranoaetus melanoleucus	1	Adult	On a fence	Srhub steppe	12	LAS BAYAS
-41,44712	-70,88304	Falco sparverius	1	Adult	Flapping	Srhub steppe	12	LAS BAYAS
-41,44473	-70,89929	Falco sparverius	1	Uncertain	Flapping	Srhub steppe	12	LAS BAYAS
-41,44479	-70,90305	Caracara plancus	1	Adult	On a fence	Srhub steppe	12	LAS BAYAS
-41,44229	-70,91304	Falco sparverius	1	Uncertain	On a fence	Srhub steppe	12	LAS BAYAS
-41,43743	-70,91911	Falco sparverius	1	Adult	Flapping	Srhub steppe	12	LAS BAYAS
-41,43053	-70,92743	Falco sparverius	1	Uncertain	On a fence	Srhub steppe	12	LAS BAYAS
-41,42348	-70,94579	Milvago chimango	1	Juvenil	On a fence	Srhub steppe	12	LAS BAYAS
-41,40759	-71,00557	Caracara plancus	2	Adult	On the ground	Srhub steppe	12	LAS BAYAS
-41,37860	-71,00380	Falco sparverius	2	Adult	On a fence	Srhub steppe	12	LAS BAYAS
-41,36319	-71,01133	Falco sparverius	1	Adult	On a fence	Grass steppe	12	LAS BAYAS
-41,35514	-71,01794	Geranoaetus melanoleucus	1	Juvenil	On a fence	Srhub steppe	12	LAS BAYAS
-41,34864	-71,02020	Milvago chimango	2	Uncertain	Flapping	Srhub steppe	12	LAS BAYAS
-41,33939	-71,02359	Geranoaetus melanoleucus	3	Uncertain	Soaring	Grass steppe	12	LAS BAYAS
-41,33939	-71,02359	Caracara plancus	1	Uncertain	On a rock cliff	Srhub steppe	12	LAS BAYAS
-41,32767	-71,03241	Milvago chimango	1	Uncertain	On a rock cliff	Srhub steppe	12	LAS BAYAS
-41,32767	-71,03241	Geranoaetus melanoleucus	1	Both	Flapping	Srhub steppe	12	LAS BAYAS
-41,32272	-71,03883	Falco sparverius	1	Adult	Soaring	Srhub steppe	12	LAS BAYAS
-41,32272	-71,03883	Geranoaetus melanoleucus	1	Adult	On a rock cliff	Srhub steppe	12	LAS BAYAS
-41,30830	-71,04750	Falco sparverius	1	Juvenil	Soaring	Srhub steppe	12	LAS BAYAS
-41,30105	-71,04622	Geranoaetus melanoleucus	1	Adult	Soaring	Srhub steppe	12	LAS BAYAS
-41,39929	-70,70633	Caracara plancus	2	Adult	Flapping	Srhub steppe	12	LAS BAYAS
-41,33137	-70,69457	Geranoaetus melanoleucus	1	Adult	On a fence	Grass steppe	12	LAS BAYAS
-41,30211	-70,70244	Falco sparverius	1	Adult	On a power pylon	Srhub steppe	12	LAS BAYAS
-41,25486	-70,68932	Milvago chimango	1	Adult	Flapping	Srhub steppe	12	LAS BAYAS
-41,25261	-70,68533	Caracara plancus	1	Adult	On a fence	Grass steppe	12	LAS BAYAS
-41,23013	-70,67734	Milvago chimango	1	Adult	Flapping	Grass steppe	12	LAS BAYAS
-41,21641	-70,67953	Caracara plancus	1	Adult	On a power pylon	Srhub steppe	12	LAS BAYAS
-41,18767	-70,68738	Falco sparverius	1	Adult	On a power pylon	Srhub steppe	12	LAS BAYAS
-41,18620	-70,68559	Falco sparverius	1	Adult	On a power pylon	Srhub steppe	12	LAS BAYAS
-41,18034	-70,67896	Caracara plancus	1	Adult	On a tree	Meadow	12	LAS BAYAS
-41,16291	-70,67604	Caracara plancus	1	Juvenil	On a fence	Srhub steppe	12	LAS BAYAS
-41,14852	-70,68053	Milvago chimango	1	Adult	Flapping	Meadow	12	LAS BAYAS
-41,30420	-71,04795	Geranoaetus melanoleucus	1	Adult	Soaring	Srhub steppe	12	LAS BAYAS
-41,31660	-71,04513	Falco sparverius	1	Uncertain	Flapping	Grass steppe	12	LAS BAYAS
-41,33094	-71,02966	Falco sparverius	1	Adult	On a rock cliff	Srhub steppe	12	LAS BAYAS
-41,33262	-71,02898	Caracara plancus	1	Adult	On a rock cliff	Srhub steppe	12	LAS BAYAS
-41,33724	-71,02495	Caracara plancus	1	Juvenil	On the ground	Srhub steppe	12	LAS BAYAS
-41,33871	-71,02431	Caracara plancus	1	Adult	On a rock cliff	Srhub steppe	12	LAS BAYAS
-41,33909	-71,02404	Geranoaetus melanoleucus	1	Juvenil	On a rock cliff	Srhub steppe	12	LAS BAYAS
-41,34850	-71,02031	Geranoaetus melanoleucus	2	Sub-adult	On the ground	Grass steppe	12	LAS BAYAS
-41,34928	-71,01981	Caracara plancus	5	Uncertain	On the ground	Grass steppe	12	LAS BAYAS
-41,35450	-71,01850	Milvago chimango	1	Adult	On a fence	Grass steppe	12	LAS BAYAS
-41,35954	-71,01480	Falco sparverius	1	Uncertain	Flapping	Planted trees	12	LAS BAYAS
-41,37650	-71,00377	Geranoaetus melanoleucus	1	Juvenil	On a fence	Grass steppe	12	LAS BAYAS
-41,38195	-71,00463	Falco sparverius	1	Uncertain	Hovering	Grass steppe	12	LAS BAYAS
-41,41602	-70,99794	Falco sparverius	1	Adult	On a fence	Srhub steppe	12	LAS BAYAS
-41,41715	-70,99391	Falco sparverius	2	Uncertain	Flapping	Srhub steppe	12	LAS BAYAS
-41,41426	-70,97516	Geranoaetus melanoleucus	1	Sub-adult	Soaring	Srhub steppe	12	LAS BAYAS
-41,41949	-70,96521	Geranoaetus melanoleucus	1	Juvenil	On a fence	Srhub steppe	12	LAS BAYAS
-41,42119	-70,96153	Geranoaetus melanoleucus	1	Juvenil	On the ground	Srhub steppe	12	LAS BAYAS
-41,42309	-70,93641	Falco sparverius	1	Adult	On a fence	Srhub steppe	12	LAS BAYAS
-41,42636	-70,93243	Caracara plancus	2	Adult	On the ground	Srhub steppe	12	LAS BAYAS
-41,43984	-70,91619	Falco sparverius	1	Adult	On a fence	Srhub steppe	12	LAS BAYAS
-41,44509	-70,90140	Falco sparverius	1	Adult	Flapping	Grass steppe	12	LAS BAYAS
-41,44517	-70,89622	Falco sparverius	2	Uncertain	On a fence	Srhub steppe	12	LAS BAYAS
-41,44703	-70,88435	Caracara plancus	1	Adult	On a bush	Srhub steppe	12	LAS BAYAS
-41,44824	-70,84187	Falco sparverius	1	Adult	On a fence	Grass steppe	12	LAS BAYAS
-41,44884	-70,83471	Falco sparverius	1	Adult	On a fence	Grass steppe	12	LAS BAYAS
-41,44929	-70,82921	Falco sparverius	1	Adult	On a fence	Srhub steppe	12	LAS BAYAS
-41,44555	-70,81094	Caracara plancus	1	Uncertain	Flapping	Srhub steppe	12	LAS BAYAS
-41,44333	-70,80733	Falco sparverius	1	Adult	Flapping	Srhub steppe	12	LAS BAYAS
-41,44315	-70,80645	Caracara plancus	1	Adult	On the ground	Meadow	12	LAS BAYAS
-41,44581	-70,77793	Falco sparverius	2	Uncertain	On a power pylon	Srhub steppe	12	LAS BAYAS
-41,44976	-70,71586	Milvago chimango	1	Adult	On a fence	Srhub steppe	12	LAS BAYAS
-41,42428	-70,69977	Geranoaetus melanoleucus	1	Adult	On a power pylon	Srhub steppe	12	LAS BAYAS
-41,41925	-70,70307	Falco sparverius	1	Adult	On a power pylon	Srhub steppe	12	LAS BAYAS
-41,40448	-70,70590	Falco sparverius	1	Uncertain	Flapping	Srhub steppe	12	LAS BAYAS
-41,35684	-70,69506	Falco sparverius	1	Adult	On a power pylon	Srhub steppe	12	LAS BAYAS
-41,28425	-70,70113	Falco sparverius	1	Adult	On a fence	Srhub steppe	12	LAS BAYAS
-41,41317	-70,70348	Geranoaetus polyosoma	1	Adult	On a power pylon	Srhub steppe	12	LAS BAYAS
-41,33031	-70,69354	Geranoaetus polyosoma	1	Juvenil	On a power pylon	Grass steppe	12	LAS BAYAS
-41,32529	-70,69154	Geranoaetus melanoleucus	1	Adult	On a fence	Srhub steppe	12	LAS BAYAS
-41,31396	-70,69822	Geranoaetus polyosoma	1	Juvenil	Flapping	Srhub steppe	12	LAS BAYAS
-41,32298	-71,03802	Geranoaetus melanoleucus	1	Adult	On the ground	Grass steppe	12	LAS BAYAS
-41,34006	-71,02259	Caracara plancus	1	Adult	Soaring	Grass steppe	12	LAS BAYAS
-41,34006	-71,02259	Geranoaetus melanoleucus	3	Uncertain	Flapping	Grass steppe	12	LAS BAYAS
-41,34184	-71,02203	Milvago chimango	1	Adult	Flapping	Grass steppe	12	LAS BAYAS
-41,35301	-71,01911	Falco sparverius	1	Uncertain	Hovering	Grass steppe	12	LAS BAYAS
-41,35340	-71,01909	Milvago chimango	1	Uncertain	Flapping	Grass steppe	12	LAS BAYAS
-41,35456	-71,01838	Falco sparverius	1	Uncertain	Hovering	Grass steppe	12	LAS BAYAS
-41,36029	-71,01393	Milvago chimango	1	Adult	Flapping	Grass steppe	12	LAS BAYAS
-41,36719	-71,00717	Falco sparverius	2	Uncertain	Hovering	Grass steppe	12	LAS BAYAS
-41,37621	-71,00379	Falco sparverius	2	Adult	Flapping	Grass steppe	12	LAS BAYAS
-41,37621	-71,00379	Caracara plancus	2	Adult	Flapping	Grass steppe	12	LAS BAYAS
-41,37878	-71,00382	Falco sparverius	2	Juvenil	On a fence	Srhub steppe	12	LAS BAYAS
-41,38152	-71,00442	Caracara plancus	1	Uncertain	Soaring	Grass steppe	12	LAS BAYAS
-41,38396	-71,00485	Geranoaetus melanoleucus	2	Adult	Soaring	Srhub steppe	12	LAS BAYAS
-41,38550	-71,00473	Geranoaetus melanoleucus	2	Juvenil	Soaring	Srhub steppe	12	LAS BAYAS
-41,41680	-70,99280	Geranoaetus polyosoma	2	Adult	Soaring	Srhub steppe	12	LAS BAYAS
-41,41498	-70,99012	Caracara plancus	1	Adult	On a fence	Grass steppe	12	LAS BAYAS
-41,42293	-70,95642	Geranoaetus melanoleucus	1	Juvenil	Soaring	Srhub steppe	12	LAS BAYAS
-41,42536	-70,93451	Geranoaetus melanoleucus	1	Uncertain	Soaring	Srhub steppe	12	LAS BAYAS
-41,43156	-70,92608	Caracara plancus	1	Adult	Flapping	Srhub steppe	12	LAS BAYAS
-41,43295	-70,92444	Falco sparverius	1	Uncertain	On a bush	Srhub steppe	12	LAS BAYAS
-41,43965	-70,91640	Falco sparverius	1	Uncertain	Flapping	Srhub steppe	12	LAS BAYAS
-41,44632	-70,89015	Geranoaetus polyosoma	1	Juvenil	Soaring	Grass steppe	12	LAS BAYAS
-41,44632	-70,89015	Geranoaetus polyosoma	1	Adult	Soaring	Grass steppe	12	LAS BAYAS
-41,44699	-70,88401	Caracara plancus	2	Adult	On a fence	Grass steppe	12	LAS BAYAS
-41,44699	-70,88401	Caracara plancus	1	Juvenil	On a fence	Grass steppe	12	LAS BAYAS
-41,44699	-70,88401	Geranoaetus melanoleucus	1	Adult	Soaring	Grass steppe	12	LAS BAYAS
-41,44699	-70,88401	Geranoaetus melanoleucus	1	Juvenil	Soaring	Grass steppe	12	LAS BAYAS
-41,44699	-70,88400	Geranoaetus melanoleucus	1	Adult	Soaring	Srhub steppe	12	LAS BAYAS
-41,44709	-70,88312	Geranoaetus melanoleucus	2	Juvenil	Soaring	Grass steppe	12	LAS BAYAS
-41,44709	-70,88312	Geranoaetus melanoleucus	1	Adult	Soaring	Grass steppe	12	LAS BAYAS
-41,44867	-70,86705	Falco sparverius	2	Adult	On a fence	Srhub steppe	12	LAS BAYAS
-41,44837	-70,84005	Falco sparverius	1	Adult	On a fence	Grass steppe	12	LAS BAYAS
-41,44881	-70,83468	Caracara plancus	1	Adult	On a fence	Grass steppe	12	LAS BAYAS
-41,44888	-70,83279	Caracara plancus	1	Adult	On a fence	Grass steppe	12	LAS BAYAS
-41,44896	-70,83184	Milvago chimango	1	Juvenil	On a fence	Grass steppe	12	LAS BAYAS
-41,44794	-70,81879	Falco sparverius	1	Uncertain	Flapping	Grass steppe	12	LAS BAYAS
-41,44603	-70,77713	Falco sparverius	1	Adult	On a fence	Srhub steppe	12	LAS BAYAS
-41,44841	-70,71132	Caracara plancus	1	Uncertain	On a fence	Grass steppe	12	LAS BAYAS
-41,44841	-70,71132	Milvago chimango	1	Adult	Flapping	Meadow	12	LAS BAYAS
-41,45109	-70,70384	Geranoaetus melanoleucus	1	Juvenil	Flapping	Grass steppe	12	LAS BAYAS
-41,44872	-70,69947	Milvago chimango	2	Uncertain	On a fence	Meadow	12	LAS BAYAS
-41,45754	-70,66451	Falco sparverius	1	Adult	On a fence	Meadow	12	LAS BAYAS
-41,42478	-70,69938	Falco sparverius	1	Adult	On a power pylon	Srhub steppe	12	LAS BAYAS
-41,37807	-70,69792	Geranoaetus polyosoma	2	Juvenil	On a bush	Srhub steppe	12	LAS BAYAS
-41,35894	-70,69514	Falco sparverius	1	Uncertain	Flapping	Srhub steppe	12	LAS BAYAS
-41,34211	-70,69633	Milvago chimango	1	Juvenil	Flapping	Meadow	12	LAS BAYAS
-41,33275	-70,69560	Milvago chimango	1	Adult	Flapping	Srhub steppe	12	LAS BAYAS
-41,30960	-70,70322	Geranoaetus melanoleucus	1	Adult	Soaring	Srhub steppe	12	LAS BAYAS
-41,24487	-71,43986	Milvago chimango	1	Adult	Flapping	Forest	13	VENTANA - TRONADOR
-41,24487	-71,43986	Milvago chimango	1	Uncertain	Flapping	Forest	13	VENTANA - TRONADOR
-41,24763	-71,44650	Milvago chimango	1	Adult	On a tree	Forest	13	VENTANA - TRONADOR
-41,25558	-71,46665	Milvago chimango	5	Adult	On the ground	Forest	13	VENTANA - TRONADOR
-41,26199	-71,49033	Milvago chimango	1	Adult	On the ground	Forest	13	VENTANA - TRONADOR
-41,29272	-71,49417	Caracara plancus	1	Adult	On a tree	Forest	13	VENTANA - TRONADOR
-41,33182	-71,50087	Milvago chimango	1	Sub-Adult	On a power pylon	Forest	13	VENTANA - TRONADOR
-41,36061	-71,56323	Milvago chimango	1	Adult	On the ground	Scrub	13	VENTANA - TRONADOR
-41,35723	-71,56982	Milvago chimango	5	Adult	On the ground	Scrub	13	VENTANA - TRONADOR
-41,35511	-71,59033	Milvago chimango	2	Adult	On the ground	Forest	13	VENTANA - TRONADOR
-41,32633	-71,58168	Milvago chimango	1	Both	Flapping	Forest	13	VENTANA - TRONADOR
-41,23057	-71,77303	Milvago chimango	1	Juvenil	Flapping	Forest	13	VENTANA - TRONADOR
-41,22577	-71,79204	Geranoaetus polyosoma	1	Adult	On a tree	Forest	13	VENTANA - TRONADOR
-41,20678	-71,40089	Caracara plancus	2	Uncertain	On the ground	Forest	13	VENTANA - TRONADOR
-41,21390	-71,40332	Milvago chimango	1	Adult	On a tree	Forest	13	VENTANA - TRONADOR
-41,22736	-71,41569	Milvago chimango	2	Uncertain	On a tree	Forest	13	VENTANA - TRONADOR
-41,23402	-71,42867	Milvago chimango	1	Uncertain	Flapping	Forest	13	VENTANA - TRONADOR
-41,33536	-71,50263	Milvago chimango	3	Uncertain	Flapping	Forest	13	VENTANA - TRONADOR
-41,30992	-71,59135	Caracara plancus	1	Adult	On the ground	Forest	13	VENTANA - TRONADOR
-41,23121	-71,77217	Milvago chimango	1	Adult	On the ground	Meadow	13	VENTANA - TRONADOR
-41,23154	-71,78172	Milvago chimango	1	Uncertain	On a tree	Scrub	13	VENTANA - TRONADOR
-41,19447	-71,39420	Milvago chimango	1	Adult	On the ground	Forest	13	VENTANA - TRONADOR
-41,23467	-71,43113	Milvago chimango	1	Adult	Flapping	Scrub	13	VENTANA - TRONADOR
-41,24315	-71,43849	Milvago chimango	1	Adult	On a tree	Forest	13	VENTANA - TRONADOR
-41,25133	-71,45440	Milvago chimango	1	Adult	On the ground	Scrub	13	VENTANA - TRONADOR
-41,25995	-71,48378	Milvago chimango	1	Adult	Flapping	Forest	13	VENTANA - TRONADOR
-41,29184	-71,49455	Milvago chimango	1	Uncertain	Flapping	Forest	13	VENTANA - TRONADOR
-41,31830	-71,49575	Milvago chimango	1	Uncertain	On a tree	Forest	13	VENTANA - TRONADOR
-41,34827	-71,59333	Milvago chimango	1	Adult	Flapping	Forest	13	VENTANA - TRONADOR
-41,25670	-71,67510	Milvago chimango	2	Juvenil	On a tree	Scrub	13	VENTANA - TRONADOR
-41,23063	-71,77290	Milvago chimango	1	Sub-Adult	Flapping	Meadow	13	VENTANA - TRONADOR
-41,23037	-71,77346	Milvago chimango	1	Adult	Soaring	Scrub	13	VENTANA - TRONADOR
-41,23087	-71,77575	Milvago chimango	1	Adult	On a power pylon	Meadow	13	VENTANA - TRONADOR
Table S2. Average density of all species studied by site
	G. melanoluecus	G. polyosoma	C. plancus	M. chimango	F. sparverius	L. europaeus	Transect	Trasect ID
Species average densities by site	0,2137	0,0286	0,9452	1,8473	0,3584	26,1972	1	LAHUEN CO - JUNIN
	0,2489	0,2296	0,7981	4,4402	4,3720	160,9260	2	PILOLIL - JUNIN
	0,1038	0,0371	1,0714	0,5128	1,0446	26,1972	3	CATAN LIL - RINCONADA
	0,0823	0,1323	0,8646	3,6589	1,0352	0,0000	4	HUA HUM - JUNIN
	0,7129	0,1389	1,5046	6,1609	6,9543	202,0931	5	CHIMEHUIN - JUNIN
	0,1450	0,1554	0,0802	0,0895	3,0399	16,8411	6	SA�ICO
	0,0000	0,3264	0,3848	0,4298	0,2918	39,2959	7	CORRAL DE PIEDRA
	0,0000	0,0000	0,0976	1,0355	0,3701	11,2274	8	CUYIN MANZANO - ESPEJITO
	0,8101	0,0694	2,2927	4,9608	2,2819	95,4328	9	SAN RAMON
	0,1757	0,6904	2,2017	4,3391	4,5178	18,7123	10	PILCA VIEJO - INTA
	0,8038	0,0907	3,9286	4,0740	3,6884	249,2481	11	EL CONDOR
	0,8884	0,2040	1,9643	0,9401	4,4687	157,1835	12	LAS BAYAS
	0,0000	0,0236	0,1952	2,2890	0,0000	89,8191	13	VENTANA - TRONADOR
	0,3219	0,1636	1,2561	2,6752	2,4941	84,0903		AVERAGE
	0,3316	0,1768	1,0662	1,9438	2,1041	79,6609		SD
