# Supplementary material for: Exotic lagomorph may influence eagle abundances and breeding spatial aggregations: a field study and meta-analysis on the nearest neighbor distance
Source: PeerJ. 2018 May 10;6:e4746. doi: 10.7717/peerj.4746 (PMC5949207; doi:10.7717/peerj.4746)
Supplement: Supplemental Information 4 — Every NND measure extracted from the papers found through our bibliogaphic search. The forest plots include the information of each study ID, NND and SD, later used for the calculation of NNDavg for each species. [file peerj-06-4746-s004.zip]

Archive with 2 entries (2 files):
- meta-analysis raw data IN TABLE.csv
- Supporting file. Meta-analysis raw data IN FIGURES.pdf
