# Supplementary material for: Exotic lagomorph may influence eagle abundances and breeding spatial aggregations: a field study and meta-analysis on the nearest neighbor distance
Source: PeerJ. 2018 May 10;6:e4746. doi: 10.7717/peerj.4746 (PMC5949207; doi:10.7717/peerj.4746)
Supplement: Supplemental Information 4 — Every NND measure extracted from the papers found through our bibliogaphic search. The forest plots include the information of each study ID, NND and SD, later used for the calculation of NNDavg for each species. [file peerj-06-4746-s004.zip › meta-analysis raw data IN TABLE.csv]

Family	Subfamily	Genere	Species	average Weight	nearest neighbour	SD	n	Study
Accipitridae	Aquilinae	Aquila	Aquila verreauxii	4400	2657	670	40	Bailey 1993
Accipitridae	Aquilinae	Aquila	Aquila verreauxii	4400	2889	995	8	Bailey 1993
Accipitridae	Aquilinae	Aquila	Aquila verreauxii	4400	4101	1255	10	Bailey 1993
Accipitridae	Aquilinae	Aquila	Aquila verreauxii	4400	3180	563	16	Barkhuysen 2005
Accipitridae	Aquilinae	Aquila	Aquila verreauxii	4400	8020	3550	15	Barkhuysen 2005
Accipitridae	Buteoninae	Buteo	Buteo jamaiciencis	1108,5	2100	1820	21	Bechard et al. 1990
Accipitridae	Buteoninae	Buteo	Buteo regalis	1505	1600	620	11	Bechard et al. 1990
Accipitridae	Buteoninae	Buteo	Buteo swainsoni	1147,5	2360	1310	34	Bechard et al. 1990
Accipitridae	Aquilinae	Aquila	Aquila heliaca	3490	7490	4060	9	Bekmansurov et al. 2010
Accipitridae	Buteoninae	Buteo	Buteo buteo	803,5	817	260	15	Bielanski 2006
Accipitridae	Buteoninae	Buteo	Buteo buteo	803,5	1433	795	18	Bielanski 2006
Accipitridae	Buteoninae	Buteo	Buteo jamaiciencis	1108,5	2830	700	30	Bosakowski et al. 1996
Accipitridae	Buteoninae	Buteo	Buteo swainsoni	1147,5	1740	600	10	Bosakowski et al. 1996
Accipitridae	Aquilinae	Aquila	Aquila verreauxii	4400	4250	1390	12	Boshoff & Palmer 1988
Accipitridae	Aquilinae	Aquila	Aquila chrysaetos	4600	9670	3780	40	Carrete et al. 2001
Accipitridae	Aquilinae	Aquila	Aquila chrysaetos	4600	8900	4750	51	Carrete et al. 2002
Accipitridae	Aquilinae	Aquila	Aquila chrysaetos	4600	12900	1300	65	Coulet et al 2017
Accipitridae	Aquilinae	Aquila	Aquila chrysaetos	4600	8600	2200	70	Coulet et al 2017
Accipitridae	Aquilinae	Aquila	Aquila chrysaetos	4600	4390	2300	19	Craig & Craig 1984
Accipitridae	Buteoninae	Buteo	Buteo jamaiciencis	1108,5	3910	3000	22	Craig & Craig 1984
Accipitridae	Buteoninae	Buteo	Buteo buteo	803,5	1950	750	96	Dare & Barry 1990
Accipitridae	Buteoninae	Buteo	Buteo regalis	1505	5420	2870	13	Ensing 1983
Accipitridae	Buteoninae	Buteo	Buteo regalis	1505	3418	2373	12	Ensing 1983
Accipitridae	Buteoninae	Buteo	Buteo regalis	1505	5460	2034	11	Ensing 1983
Accipitridae	Aquilinae	Aquila	Aquila chrysaetos	4600	5100	510	252	Evans et al. 2010
Accipitridae	Buteoninae	Buteo	Buteo swainsoni	1147,5	1650	150	4	Fitzner 1980
Accipitridae	Buteoninae	Buteo	Buteo buteo	803,5	1610	210	15	Francksen 2015
Accipitridae	Buteoninae	Buteo	Buteo buteo	803,5	2060	230	12	Francksen 2015
Accipitridae	Buteoninae	Buteo	Buteo buteo	803,5	1620	200	21	Francksen 2015
Accipitridae	Aquilinae	Aquila	Aquila verreauxii	4400	2348	965	20	Gargett 1975
Accipitridae	Buteoninae	Buteo	Buteo buteo	803,5	1900	970	16	Graham et al. 1995
Accipitridae	Aquilinae	Aquila	Aquila rapax	2300	11300	2486	3	Herthold et al. 1996
Accipitridae	Circaetinae	Terathopius	Terathopius ecaudatus	2400	7200	2400	9	Herthold et al. 1996
Accipitridae	Buteoninae	Geranoaetus	Geranoaetus melanoleucus	2450	2081	916	11	Hiraldo et al. 1995
Accipitridae	Buteoninae	Geranoaetus	Geranoaetus melanoleucus	2450	2964	1145	14	Hiraldo et al. 1995
Accipitridae	Buteoninae	Buteo	Buteo jamaiciencis	1108,5	1950	172	28	Hobbs et al. 2005
Accipitridae	Buteoninae	Buteo	Buteo jamaiciencis	1108,5	1525	111	40	Hoobs 2004
Accipitridae	Buteoninae	Buteo	Buteo swainsoni	1147,5	2493	244	21	Hoobs 2004
Accipitridae	Aquilinae	Aquila	Aquila heliaca	3490	4512	1405	37	Horvat 2009
Accipitridae	Aquilinae	Aquila	Aquila heliaca	3490	8400	4800	14	Horvat 2009
Accipitridae	Aquilinae	Aquila	Aquila heliaca	3490	7100	4300	59	Horvat 2009
Accipitridae	Aquilinae	Aquila	Aquila rapax	2300	3500	160	66	Hustler & Howells 1990
Accipitridae	Aquilinae	Aquila	Aquila rapax	2300	5900	140	57	Hustler & Howells 1990
Accipitridae	Buteoninae	Buteo	Buteo buteo	803,5	1040	440	13	Jedrzejewski et al. 1994
Accipitridae	Aquilinae	Aquila	Aquila verreauxii	4400	4688	1784	5	Jenkins & du Plessis 2014
Accipitridae	Aquilinae	Aquila	Aquila heliaca	3490	4630	2390	68	Karyakin & Nikolenko 2010
Accipitridae	Aquilinae	Aquila	Aquila chrysaetos	4600	7480	2600	30	Karyakin & Nikolenko 2012
Accipitridae	Aquilinae	Aquila	Aquila chrysaetos	4600	8250	3480	31	Karyakin & Nikolenko 2012
Accipitridae	Aquilinae	Aquila	Aquila chrysaetos	4600	6150	2670	65	Karyakin & Nikolenko 2012
Accipitridae	Aquilinae	Aquila	Aquila chrysaetos	4600	7510	3250	190	Karyakin & Nikolenko 2012
Accipitridae	Aquilinae	Aquila	Aquila chrysaetos	4600	4510	1470	5	Karyakin & Nikolenko 2012 b
Accipitridae	Aquilinae	Aquila	Aquila heliaca	3490	7820	3490	73	Karyakin & Pazhenkov 2010
Accipitridae	Aquilinae	Aquila	Aquila chrysaetos	4600	7510	3250	190	Karyakin et al 2010 b
Accipitridae	Aquilinae	Aquila	Aquila heliaca	3490	5700	2910	60	Karyakin et al. 2005 b
Accipitridae	Aquilinae	Aquila	Aquila heliaca	3490	7570	3630	340	Karyakin et al. 2010
Accipitridae	Aquilinae	Aquila	Aquila chrysaetos	4600	6400	4230	86	Karyakin et al. 2011
Accipitridae	Aquilinae	Aquila	Aquila chrysaetos	4600	5840	2650	30	Karyakin et al. 2011
Accipitridae	Aquilinae	Aquila	Aquila heliaca	3490	8160	6760	18	Karyakin et al. 2011
Accipitridae	Aquilinae	Aquila	Aquila heliaca	3490	8390	6860	26	Karyakin et al. 2011
Accipitridae	Aquilinae	Aquila	Aquila heliaca	3490	8910	7510	8	Karyakin et al. 2011
Accipitridae	Aquilinae	Aquila	Aquila heliaca	3490	2924	1090	9	Katzner et al. 2003
Accipitridae	Aquilinae	Aquila	Aquila heliaca	3490	3605	1267	12	Katzner et al. 2003
Accipitridae	Aquilinae	Aquila	Aquila heliaca	3490	3240	1218	13	Katzner et al. 2003
Accipitridae	Buteoninae	Buteo	Buteo jamaiciencis	1108,5	2600	1320	45	Kolar 2013
Accipitridae	Buteoninae	Buteo	Buteo regalis	1505	3100	1960	21	Kolar 2013
Accipitridae	Buteoninae	Buteo	Buteo swainsoni	1147,5	1700	970	89	Kolar 2013
Accipitridae	Buteoninae	Buteo	Buteo buteo	803,5	1130	550	139	Kostrzewa 1991
Accipitridae	Buteoninae	Buteo	Buteo buteo	803,5	720	530	121	Kostrzewa 1991
Accipitridae	Aquilinae	Aquila	Aquila heliaca	3490	7379	2450	208	Kovacs et al. 2005
Accipitridae	Buteoninae	Buteo	Buteo buteo	803,5	1406	495	378	Krüger 2004
Accipitridae	Aquilinae	Aquila	Aquila chrysaetos	4600	5300	2800	9	López & Piña 1995
Accipitridae	Aquilinae	Aquila	Aquila chrysaetos	4600	5300	2800	9	López & Piña 1995
Accipitridae	Aquilinae	Aquila	Aquila chrysaetos	4600	11590	4420	21	López- López et al. 2004
Accipitridae	Aquilinae	Aquila	Aquila chrysaetos	4600	9500	600	67	Martínez et al. 2008
Accipitridae	Aquilinae	Aquila	Aquila chrysaetos	4600	7844	3769	104	Martínez et al. 2010
Accipitridae	Aquilinae	Aquila	Aquila verreauxii	4400	2500	800	20	Mutgatroyd et al. 2016
Accipitridae	Aquilinae	Aquila	Aquila chrysaetos	4600	12000	5000	51	Nygard et al. 2016
Accipitridae	Aquilinae	Aquila	Aquila rapax	2300	4600	2100	11	Osborne 1982
Accipitridae	Aquilinae	Aquila	Aquila chrysaetos	4600	8700	400	46	Pedrini & Sergio 2001
Accipitridae	Aquilinae	Aquila	Aquila chrysaetos	4600	7700	347	10	Pedrini & Sergio 2002
Accipitridae	Aquilinae	Aquila	Aquila chrysaetos	4600	9538	625	4	Pedrini & Sergio 2002
Accipitridae	Aquilinae	Clanga	Clanga pomarina	1600	2285	1646	19	Poirazidis et al. 2007
Accipitridae	Buteoninae	Buteo	Buteo buteo	803,5	1452	385	130	Poirazidis et al. 2011
Accipitridae	Aquilinae	Aquila	Aquila chrysaetos	4600	10400	500	61	Poole & Bromley 1988
Accipitridae	Aquilinae	Clanga	Clanga pomarina	1600	2571	777	33	Radovic & Jelaska 2012
Accipitridae	Aquilinae	Aquila	Aquila chrysaetos	4600	10840	4749	31	Rico et al. 1999
Accipitridae	Buteoninae	Buteo	Buteo swainsoni	1147,5	2360	1300	12	Rodríguez Estrella 2000
Accipitridae	Buteoninae	Buteo	Buteo swainsoni	1147,5	2430	890	12	Rodríguez Estrella 2000
Accipitridae	Buteoninae	Buteo	Buteo buteo	803,5	1081	547	31	Rodríguez et al. 2010
Accipitridae	Buteoninae	Buteo	Buteo buteo	803,5	2229	1066	13	Rodríguez et al. 2010
Accipitridae	Aquilinae	Aquila	Aquila chrysaetos	4600	10300	5440	36	Sánchez-Zapata et al. 2000
Accipitridae	Aquilinae	Aquila	Aquila chrysaetos	4600	9200	4440	32	Sánchez-Zapata et al. 2000
Accipitridae	Buteoninae	Buteo	Buteo buteo	803,5	1500	400	42	Selas 2001
Accipitridae	Buteoninae	Buteo	Buteo buteo	803,5	2200	600	42	Selas 2001
Accipitridae	Buteoninae	Buteo	Buteo buteo	803,5	1108	44	108	Sergio et al. 2002
Accipitridae	Buteoninae	Buteo	Buteo buteo	803,5	1384	107	40	Sergio et al. 2005 b
Accipitridae	Aquilinae	Aquila	Aquila chrysaetos	4600	8088	391	33	Sergio et al. 2006
Accipitridae	Buteoninae	Buteo	Buteo buteo	803,5	501	273	34	Sumasgutner 2009
Accipitridae	Buteoninae	Buteo	Buteo buteo	803,5	960	50	63	Swan 2011
Accipitridae	Buteoninae	Buteo	Buteo buteo	803,5	1000	260	14	Swann &Etheridge 1995
Accipitridae	Buteoninae	Buteo	Buteo buteo	803,5	1600	230	18	Swann &Etheridge 1995
Accipitridae	Buteoninae	Buteo	Buteo buteo	803,5	1200	230	19	Swann &Etheridge 1995
Accipitridae	Buteoninae	Buteo	Buteo buteo	803,5	1900	260	14	Swann &Etheridge 1995
Accipitridae	Aquilinae	Aquila	Aquila rapax	2300	5200	1700	14	Tarboton & Allen 1984
Accipitridae	Aquilinae	Aquila	Aquila verreauxii	4400	9500	4500	12	Tarboton & Allen 1984
Accipitridae	Aquilinae	Aquila	Aquila verreauxii	4400	6800	4000	8	Tarboton & Allen 1984
Accipitridae	Aquilinae	Hieraaetus	Hieraaetus wahlbergi	1035	2810	1000	58	Tarboton & Allen 1984
Accipitridae	Aquilinae	Hieraaetus	Hieraaetus wahlbergi	1035	2290	820	29	Tarboton & Allen 1984
Accipitridae	Aquilinae	Hieraaetus	Hieraaetus wahlbergi	1035	3320	910	29	Tarboton & Allen 1984
Accipitridae	Aquilinae	Hieraaetus	Hieraaetus wahlbergi	1035	3440	1200	28	Tarboton & Allen 1984
Accipitridae	Circaetinae	Terathopius	Terathopius ecaudatus	2400	5400	770	7	Tarboton & Allen 1984
Accipitridae	Buteoninae	Geranoaetus	Geranoaetus melanoleucus	2450	3797	2477	13	This Study
Accipitridae	Buteoninae	Geranoaetus	Geranoaetus melanoleucus	2450	3723	2594	42	This Study
Accipitridae	Buteoninae	Buteo	Buteo regalis	1505	4300	1000	19	Thurow & White 1983
Accipitridae	Buteoninae	Buteo	Buteo regalis	1505	3800	800	25	Thurow & White 1983
Accipitridae	Aquilinae	Aquila	Aquila chrysaetos	4600	10200	3000	63	Tjernberg 1985
Accipitridae	Aquilinae	Clanga	Clanga pomarina	1600	2060	1110	206	Treinys et al. 2017
Accipitridae	Aquilinae	Clanga	Clanga pomarina	1600	1536	753	6	Väli et al. 2009
Accipitridae	Aquilinae	Aquila	Aquila chrysaetos	4600	8226	4064	16	Vazhof 2012
Accipitridae	Aquilinae	Aquila	Aquila heliaca	3490	5558	2565	50	Vazhof 2012
Accipitridae	Buteoninae	Buteo	Buteo buteo	803,5	2064	1402	8	Vazhof 2012
Accipitridae	Aquilinae	Aquila	Aquila chrysaetos	4600	8710	3600	9	Vazhof et al. 2011
Accipitridae	Buteoninae	Buteo	Buteo augur	1090	1290	14	14	Virani & Harper 2004
Accipitridae	Buteoninae	Buteo	Buteo augur	1090	1620	32	19	Virani & Harper 2004
Accipitridae	Buteoninae	Buteo	Buteo augur	1090	1350	14	42	Virani 1999
Accipitridae	Circaetinae	Terathopius	Terathopius ecaudatus	2400	4900	460	14	Watson 1990
Accipitridae	Circaetinae	Terathopius	Terathopius ecaudatus	2400	4800	450	14	Watson 1990
Accipitridae	Aquilinae	Aquila	Aquila chrysaetos	4600	7347	2865	17	Whitfield et al. 2007
Accipitridae	Buteoninae	Buteo	Buteo jamaiciencis	1108,5	1558	1069	110	Whitworth 1995
Accipitridae	Buteoninae	Buteo	Buteo swainsoni	1147,5	3700	870	25	Woodbridge et al. 1995
